# Supplementary material for: CrusTF: a comprehensive resource of transcriptomes for evolutionary and functional studies of crustacean transcription factors
Source: BMC Genomics. 2017 Nov 25;18:908. doi: 10.1186/s12864-017-4305-2 (PMC5702152; doi:10.1186/s12864-017-4305-2)
Supplement: Additional file 1: Table S1. — List of crustacean transcriptome data. Table S2. Crustacean transcriptome data collection from Short Read Archive. Table S3. Crustacean transcriptome data collection from Transcriptome Shotgun Assembly. Table S4. Crustacean TFs from GenBank. Table S5. List of the 63 TF families identified in the crustacean species. (XLSX 336 kb) [file 12864_2017_4305_MOESM1_ESM.xlsx]

## Sheet: Transcriptome Data
Table S1. List of crustacean transcriptome data.
Species	Transcriptome sources
Acanthogammarus godlewskii	TSA(GEPE01)
Amphibalanus amphitrite	SRS291871,SRS666847,SRS830362
Anatolikos japonicus	Ma et al., 2017a
Antecaridina lauensis	SRS593244
Argulus siamensis	SRS336177
Armadillidium nasatum	SRS625834,SRS625836
Armadillidium vulgare	SRS625835,SRS625837,SRS625838,SRS625839,SRS625840,SRS625841,SRS625842,SRS625843,SRS625844,SRS625845
Artemia franciscana	SRS625846,SRS625847,SRS625848,SRS625849,SRS625850,SRS625851,SRS625852,SRS625853,SRS625854,SRS625855
Artemia salina	SRS625856,SRS625857
Artemia sinica	SRS625858,SRS625860
Artemia tibetiana	SRS625859,SRS625861
Asellus aquaticus	TSA(GDKY01)
Asprogammarus rhodophthalmus	TSA(GEPK01)
Astacus astacus	SRS1180519,TSA(GEDF01)
Astacus leptodactylus	SRS379018,SRS595869,TSA(GAFS01),TSA(GAFY01),TSA(GBEI01)
Baikalogammarus pullus	TSA(GEPI01)
Boeckaxelia carpenterii	TSA(GEPG01)
Boeckaxelia potanini	TSA(GEPH01)
Brachyuropus grewingkii	TSA(GEPD01)
Brandtia latissima	TSA(GEPJ01)
Calanus finmarchicus	SRS513847,SRS540321,SRS540324,SRS540325,SRS540326,SRS544012,SRS544013,SRS544014,SRS544015,SRS544016,SRS544017,TSA(GAXK01),TSA(GBFB01),TSA(GBXU01)
Calanus glacialis	TSA(GBXT01)
Calanus sinicus	SRS498118
Calappa philargius	Ma et al., 2017a
Calcinus laevimanus	Ma et al., 2017a
Caligus rogercresseyi	SRS528966,SRS591049,SRS591051,SRS591071,SRS591072,SRS591073,SRS591074,SRS591326,SRS834973,TSA(GAZX01)
Callinectes sapidus	SRS1021261,SRS1021283,SRS1025572,TSA(GEID01)
Callinectes similis	SRS1021181
Cancer borealis	TSA(GEFB01)
Carcinus aestuarii	SRS625882,SRS625883
Carcinus maenas	SRS693679,SRS698586,SRS709376,SRS711835,SRS721713,SRS731920,SRS731923,SRS731924,SRS731925,SRS731926,SRS731928,SRS731929,TSA(GBXE01)
Caridina rubella	SRS593860
Carinoplax longimana	Ma et al., 2017a
Carinurus bicarinatus	TSA(GEPL01)
Cherax cainii	SRS852448
Cherax destructor	SRS846074
Cherax quadricarinatus	ERS385149,ERS385150,ERS385151,ERS385152,ERS385153,SRS853423,TSA(GADE01)
Coenobita clypeatus	ERS421805
Coenobita sp.	ERS223743
Cornugammarus maximus	TSA(GEPF01)
Crypturopus inflatus	TSA(GEPM01)
Daphnia magna	ERS785242,ERS785243,ERS785244,ERS785245,ERS785246,ERS785247,ERS785248,ERS785249,ERS785250,ERS785251,ERS785252,ERS785253,ERS785254,ERS785255,ERS785256,ERS785257,ERS785258,ERS785259,ERS785260,ERS785261,ERS785262,ERS785263,ERS785264,ERS785265,ERS785266,ERS785267,ERS785268,ERS785269,ERS785270,ERS785271,ERS785272,ERS785273,ERS785274,ERS785275,ERS785276,ERS785277,ERS785278,ERS785279,ERS785280,ERS785281…
Daphnia pulex	DRS019240,DRS019241,DRS019242,DRS019243,DRS019244,DRS019245,DRS019246,DRS019247,DRS019248,DRS019249,DRS019250,DRS019251,DRS019252,DRS019253,DRS019254,DRS019255,DRS019256,DRS019257,SRS1052473,SRS969946,SRS969947
Dorogostaiskia parasitica	TSA(GERM01)
Echinogammarus veneris	SRS515655,TSA(GARO01)
Echiuropus macronychus	TSA(GEPN01)
Erimacrus isenbeckii	Ma et al., 2017a
Eriocheir sinensis	ERR336998,SRR1555734,SRR1576649,SRR1735503,SRR1735536,SRR1735537,SRR2073826,SRR2170964,SRR2170970,SRR2180019,SRR2180020,SRR3623083,SRR3623084,SRR3623085,SRR3623086,SRR3623087,SRR3623088,SRR3623089,SRR3623090,SRR546086,SRR579529,SRR579530,SRR579531,SRR579532,TSA(GBUF01),TSA(GBZW01),TSA(GEFT01),TSA(GFBL01)
Eriphia smithii	Ma et al., 2017a
Eucarinogammarus wagii	TSA(GEPO01)
Eucyclops serrulatus	SRS515654,TSA(GARW01)
Eulimnogammarus cruentus	TSA(GEPW01),TSA(GEPX01)
Eulimnogammarus cyaneus	TSA(GEPS01)
Eulimnogammarus czerskii	TSA(GEPY01)
Eulimnogammarus marituji	TSA(GEPT01)
Eulimnogammarus messerschmidtii	TSA(GEPZ01)
Eulimnogammarus similis	TSA(GEPQ01)
Eulimnogammarus sp. gam16.4	TSA(GEQB01)
Eulimnogammarus sp. gam2quest	TSA(GEQA01)
Eulimnogammarus testaceus	TSA(GERC01)
Eulimnogammarus ussolzewii	TSA(GESQ01)
Eulimnogammarus verrucosus	TSA(GEQC01)
Eulimnogammarus violaceus	TSA(GESR01)
Eulimnogammarus viridulus	TSA(GEPU01)
Eulimnogammarus vittatus	TSA(GEPV01)
Euphausia crystallorophias	ERS239125
Eurytemora affinis	SRS618696,SRS620067,SRS620266,SRS620267,SRS865602,SRS865603,SRS865604,TSA(GBGO01),TSA(GEAN01)
Farfantepenaeus aztecus	TSA(GEUA01)
Fenneropenaeus merguiensis	SRS817710
Gammarus chevreuxi	TSA(GFCV01)
Gammarus fossarum	ERS384248
Gammarus lacustris	TSA(GERD01)
Garjajewia dershawini	TSA(GEQD01)
Gecarcoidea lalandii	Ma et al., 2017a
Geothelphusa eucrinodonta	Ma et al., 2017a
Gmelinoides fasciatus	TSA(GEQE01)
Gondogeneia antarctica	SRS969900
Grapsus albolineatus	Ma et al., 2017a
Halocaridinides trigonophthalma	SRS593865
Heterogammarus sophianosii	TSA(GEPR01)
Homalogammarus brandtii	TSA(GERE01)
Homarus americanus	SRS1144293,TSA(GEBG01)
Hyalella azteca	TSA(GAJP01),TSA(GAJQ01),TSA(GEHV01)
Hyalellopsis carinata	TSA(GEQF01)
Hyalellopsis costata	TSA(GEQG01)
Hyalellopsis grisea	TSA(GEQH01)
Hyalellopsis setosa	TSA(GEQI01)
Hyalellopsis stebbingi	TSA(GEQJ01)
Hyas araneus	ERS206247,ERS206248,ERS206249,ERS206250,ERS206251,ERS206252
Lepeophtheirus salmonis	ERS237607
Leptodius sp	Ma et al., 2017a
Lernaea cyprinacea	SRS518952,SRS533731
Leucosiidae sp	Ma et al., 2017a
Linevichella vortex	TSA(GERH01)
Liocarcinus depurator	SRS626025,SRS626026
Litopenaeus vannamei	ERS324054,SRS1145819,SRS265043,SRS387177,SRS418271,SRS418276,SRS418409,SRS418410,SRS418412,SRS507862,SRS528241,SRS566372,SRS638274,SRS646105,SRS646107,SRS646108,SRS646115,SRS646116,SRS685741,SRS719752,SRS727540,SRS892508,SRS892509,SRS892510,SRS892511,SRS954258,SRS954259,SRS954260,SRS954261,SRS993292,SRS993293,SRS993295,SRS993296,SRS993297,SRS993298,SRS993299,TSA(GCVY01),TSA(GDTK01),TSA(GDUV01),TS…
Lydia annulipes	Ma et al., 2017a
Macrobrachium nipponense	SRS879488,SRS879490,SRS879491,SRS879492,SRS879493,SRS879495,TSA(GCVG01)
Macrobrachium rosenbergii	DRS016742,DRS016743,SRS257953,SRS264277,SRS264278,SRS264279,SRS365108,SRS365109,SRS365110,SRS365111,SRS365112,SRS365113,SRS365114,SRS365115,SRS441445,SRS441446,SRS441448,SRS441449,SRS441450,SRS441452,SRS441453,SRS540866,SRS690457,SRS690466,SRS690467,SRS690468,SRS744908,SRS744909,SRS744910
Macrohectopus branickii	TSA(GEQK01)
Macropereiopus parvus	TSA(GEQM01)
Macropereiopus wagneri	TSA(GEQL01)
Macrophthalmus abbreviatus	Ma et al., 2017a
Majidae sp	Ma et al., 2017a
Matuta victor	Ma et al., 2017a
Megabalanus volcano	Ma et al., 2017b
Meganyctiphanes norvegica	TSA(GETT01)
Melita plumulosa	TSA(GAKD01)
Metabetaeus lohena	SRS593883
Metabetaeus minutus	SRS593884
Micruropus glaber	TSA(GEQN01)
Micruropus parvulus	TSA(GEQO01)
Micruropus wahlii	TSA(GEQP01)
Mictyris brevidactylus	Ma et al., 2017a
Necora puber	SRS626074,SRS626075,SRS626076,SRS626077,SRS626078,SRS626079,SRS626080,SRS626081
Neocaridina denticulata	SRS567181
Neomysis awatschensis	TSA(GDFV01)
Nephrops norvegicus	SRS1067162
Ocypode ceratophthalmus	Ma et al., 2017a
Odontogammarus calcaratus	TSA(GEQQ01)
Ommatogammarus albinus	TSA(GEQR01)
Ommatogammarus flavus	TSA(GEQS01)
Ovalipes punctatus	Ma et al., 2017a
Oxyacanthus curtus	TSA(GEPA01)
Oxyacanthus flavus	TSA(GEPB01)
Oxyacanthus sowinskii	TSA(GEPC01)
Ozius rugulosus	Ma et al., 2017a
Pachyschesis branchialis	TSA(GEQT01),TSA(GEQU01)
Pacifastacus leniusculus	TSA(GBYW01)
Pagurus bernhardus	ERS223745
Palaemon argentinus	TSA(GEFN01)
Palaemon carinicauda	SRS528196
Palicarinus puzyllii	TSA(GEQW01)
Pallasea cancelloides	TSA(GEQX01),TSA(GERF01)
Pallasea cancellus	TSA(GERI01)
Pallasea grubei	TSA(GERJ01)
Pallasea sp. gam7.3	TSA(GEQZ01)
Pallaseopsis kessleri	TSA(GEQY01)
Pandalus latirostris	DRS000703
Pandorites podoceroides	TSA(GERA01)
Paracyclopina nana	SRS753882,TSA(GCJT01)
Parapallasea borowskii	TSA(GERK01)
Parapallasea wosnessenskii	TSA(GERB01)
Parasesarma pictum	Ma et al., 2017a
Penaeus monodon	SRS1113500,SRS1113515,SRS1113516,SRS1113517,SRS281904,SRS281905,SRS281907,TSA(GEEP01),TSA(GEME01),TSA(GFCA01)
Pentagonurus dawydowi	TSA(GEQV01)
Petrolisthes lamarckii	Ma et al., 2017a
Pinnotheridae sp	Ma et al., 2017a
Plagusia squamosa	Ma et al., 2017a
Poekilogammarus pictoides	TSA(GERL01)
Portunus pelagicus	Ma et al., 2017a
Portunus trituberculatus	SRS386240,SRS492002,SRS528243,SRS731327,SRS735219
Procambarus clarkii	SRS431092,SRS599067,SRS654768,SRS654769,SRS655516,TSA(GARH01),TSA(GBEV01)
Pseudocalanus acuspes	SRS1078724,SRS1078729,SRS1078730,SRS1078731,SRS1078732,SRS1078733,SRS1078734,SRS1078757,SRS1078758,SRS1078759,SRS1078760,SRS1078762,SRS1078763,SRS1078764
Ranina ranina	Ma et al., 2017a
Sagmariasus verreauxi	SRS856121
Scopimera bitympana	Ma et al., 2017a
Scylla olivacea	SRS1051042,SRS1067035,SRS1073192,TSA(GDRN01)
Scylla paramamosain	SRS353398,SRS353399,SRS582375,TSA(GEUT01)
Sluginella kietlinskii	TSA(GEPP01)
Talitrus saltator	SRS1098330,TSA(GDUJ01)
Tetraclita japonica	SRS292176,Ma et al., 2017b
Tetraclita squamosa	Ma et al., 2017b
Tigriopus californicus	SRS1187953,SRS1187954,SRS1187955,SRS1187956,SRS1187961,SRS1187962,SRS344515,SRS344516,SRS344517,SRS344518,SRS722729,SRS722730,SRS722732,SRS722739,SRS722740,SRS722741,SRS722742,SRS729785,SRS729786,SRS729787,SRS729788,SRS729789,SRS729790,SRS729791,SRS729792,SRS729793,TSA(GBSZ01),TSA(GBTC01)
Tigriopus japonicus	TSA(GCHA01)
Tigriopus sp. 1 SL-2012	TSA(GDFW01)
Triops newberryi	TSA(GEHY01)
Tymolus uncifer	Ma et al., 2017a
Xenograpsus testudinatus	Ma et al., 2017a
Xibalbanus tulumensis	TSA(GAJM01)

## Sheet: SRA
Table S2. Crustacean transcriptome data collection from Short Read Archive.
Run	spots	bases	spots_with_mates	avgLength	size_MB	AssemblyName	download_path	Experiment	LibraryName	LibraryStrategy	LibrarySelection	LibrarySource	LibraryLayout	InsertSize	InsertDev	Platform	Model	SRAStudy	BioProject	Study_Pubmed_id	ProjectID	Sample	BioSample	SampleType	TaxID	ScientificName	SampleName	g1k_pop_code	source	g1k_analysis_group	Subject_ID	Sex	Disease	Tumor	Affection_Status	Analyte_Type	Histological_Type	Body_Site	CenterName	Submission	dbgap_study_accession	Consent	RunHash	ReadHash
DRR001118	27314539	4151809928	27314539	152	1661		http://sra-download.ncbi.nlm.nih.gov/srapub/DRR001118	DRX000717	Large	RNA-Seq	cDNA	TRANSCRIPTOMIC	PAIRED	0	0	ILLUMINA	Illumina Genome Analyzer II	DRP000406	PRJDA66833	2	66833	DRS000703	SAMD00011640	simple	362708	Pandalus latirostris	SAMD00011640							no					TUAGRI	DRA000399		public	A36B57ADA53748E622C7F3FBEED41975	3396B4A730BAC366B7DE592FC9ACDBF6
DRR001119	31198484	4742169568	31198484	152	1996		http://sra-download.ncbi.nlm.nih.gov/srapub/DRR001119	DRX000718	Small	RNA-Seq	cDNA	TRANSCRIPTOMIC	PAIRED	0	0	ILLUMINA	Illumina Genome Analyzer II	DRP000406	PRJDA66833	2	66833	DRS000703	SAMD00011640	simple	362708	Pandalus latirostris	SAMD00011640							no					TUAGRI	DRA000399		public	855A486B33DBEF4B53CFA0F2599823F1	E4B43FE92D53F9A42BE0E54EB6B7FBDD
DRR001120	24425047	3712607144	24425047	152	1515		http://sra-download.ncbi.nlm.nih.gov/srapub/DRR001120	DRX000717	Large	RNA-Seq	cDNA	TRANSCRIPTOMIC	PAIRED	0	0	ILLUMINA	Illumina Genome Analyzer II	DRP000406	PRJDA66833	2	66833	DRS000703	SAMD00011640	simple	362708	Pandalus latirostris	SAMD00011640							no					TUAGRI	DRA000399		public	D5AACB66A81A8B36F848B776DD897811	458CDADD11B58BD4EA331679ABBF3D4D
DRR001121	27211193	4136101336	27211193	152	1724		http://sra-download.ncbi.nlm.nih.gov/srapub/DRR001121	DRX000718	Small	RNA-Seq	cDNA	TRANSCRIPTOMIC	PAIRED	0	0	ILLUMINA	Illumina Genome Analyzer II	DRP000406	PRJDA66833	2	66833	DRS000703	SAMD00011640	simple	362708	Pandalus latirostris	SAMD00011640							no					TUAGRI	DRA000399		public	48CC5FF022081C59D05680B7D349348F	3DAE4AC673943D51DEB6AD7E07F890C4
DRR023219	35695973	5140220112	35695973	144	3079		http://sra-download.ncbi.nlm.nih.gov/srapub/DRR023219	DRX021273	Larvae_MR_CIFA	RNA-Seq	cDNA	TRANSCRIPTOMIC	PAIRED	72	0	ILLUMINA	Illumina Genome Analyzer II	DRP002418	PRJDB3040		269522	DRS016743	SAMD00019539	simple	79674	Macrobrachium rosenbergii	SAMD00019539							no					CIFA	DRA002541		public	4CF74480CF9B1C58547885E6E702587C	033CF1227FE05F6B8C047A5F60CCCB95
DRR023253	37638311	5419916784	37638311	144	3249		http://sra-download.ncbi.nlm.nih.gov/srapub/DRR023253	DRX021307		RNA-Seq	cDNA	TRANSCRIPTOMIC	PAIRED	72	0	ILLUMINA	Illumina Genome Analyzer II	DRP002417	PRJDB3040		269522	DRS016742	SAMD00019540	simple	79674	Macrobrachium rosenbergii	SAMD00019540							no					CIFA	DRA002547		public	B0C642F87A3EE23D071FC0EB223267CB	556EE97AC6D0C4E58A4EC426D7C94DA2
DRR024779	14311244	2890871288	14311244	202	1670		http://sra-download.ncbi.nlm.nih.gov/srapub/DRR024779	DRX022440	LD_Ovary-1	RNA-Seq	RANDOM	TRANSCRIPTOMIC	PAIRED	270	0	ILLUMINA	Illumina HiSeq 2000	DRP002580	PRJDB3265		277330	DRS019249	SAMD00022807	simple	6669	Daphnia pulex	DRS019249					female		no					NIBB	DRA002725		public	3DCAE770DC7538CC55E0C410562D41AD	4C99FD086893B8ADB2D6C1D7B58B34DF
DRR024780	11358020	2294320040	11358020	202	1327		http://sra-download.ncbi.nlm.nih.gov/srapub/DRR024780	DRX022441	LD_Adult-1	RNA-Seq	RANDOM	TRANSCRIPTOMIC	PAIRED	270	0	ILLUMINA	Illumina HiSeq 2000	DRP002580	PRJDB3265		277330	DRS019246	SAMD00022804	simple	6669	Daphnia pulex	DRS019246					female		no					NIBB	DRA002725		public	A1B80F591771F4EA59D99B98458D2745	BD0EC5A1985DC8663CFB015602EA6B31
DRR024781	13563250	2739776500	13563250	202	1584		http://sra-download.ncbi.nlm.nih.gov/srapub/DRR024781	DRX022442	SD_Ovary-1	RNA-Seq	RANDOM	TRANSCRIPTOMIC	PAIRED	270	0	ILLUMINA	Illumina HiSeq 2000	DRP002580	PRJDB3265		277330	DRS019255	SAMD00022813	simple	6669	Daphnia pulex	DRS019255					female		no					NIBB	DRA002725		public	56ECEF576F2739F44F79C591C8B7B1DF	BFA18AD398E1E73A2EB55D2383724AE5
DRR024782	17657861	3566887922	17657861	202	2064		http://sra-download.ncbi.nlm.nih.gov/srapub/DRR024782	DRX022443	SD_Adult-1	RNA-Seq	RANDOM	TRANSCRIPTOMIC	PAIRED	270	0	ILLUMINA	Illumina HiSeq 2000	DRP002580	PRJDB3265		277330	DRS019252	SAMD00022810	simple	6669	Daphnia pulex	DRS019252					female		no					NIBB	DRA002725		public	FC769D384DE1C6E081185A70E57BB9F0	5672EFE4735E9C1484395A9065E93B92
DRR024783	12267227	2477979854	12267227	202	1435		http://sra-download.ncbi.nlm.nih.gov/srapub/DRR024783	DRX022444	JH_Ovary-1	RNA-Seq	RANDOM	TRANSCRIPTOMIC	PAIRED	270	0	ILLUMINA	Illumina HiSeq 2000	DRP002580	PRJDB3265		277330	DRS019243	SAMD00022801	simple	6669	Daphnia pulex	DRS019243					female		no					NIBB	DRA002725		public	F7B96A5744E18EB7B159F0A83859DAD5	F3F21008AC38B557EAB9071A3DDB8FB3
DRR024784	13667676	2760870552	13667676	202	1598		http://sra-download.ncbi.nlm.nih.gov/srapub/DRR024784	DRX022445	JH_Adult-1	RNA-Seq	RANDOM	TRANSCRIPTOMIC	PAIRED	270	0	ILLUMINA	Illumina HiSeq 2000	DRP002580	PRJDB3265		277330	DRS019240	SAMD00022798	simple	6669	Daphnia pulex	DRS019240					female		no					NIBB	DRA002725		public	40FB9F3CF413F4E42DD41A1D44F0D665	422C9193760FEC1112CDB4E32C400A5C
DRR024785	13033166	2632699532	13033166	202	1528		http://sra-download.ncbi.nlm.nih.gov/srapub/DRR024785	DRX022446	LD_Ovary-2	RNA-Seq	RANDOM	TRANSCRIPTOMIC	PAIRED	270	0	ILLUMINA	Illumina HiSeq 2000	DRP002580	PRJDB3265		277330	DRS019250	SAMD00022808	simple	6669	Daphnia pulex	DRS019250					female		no					NIBB	DRA002725		public	89DD96F9E5466F6C2B6D18FA53B7517B	F64FD7DF04809C7ACE57BF876DC15015
DRR024786	13156628	2657638856	13156628	202	1543		http://sra-download.ncbi.nlm.nih.gov/srapub/DRR024786	DRX022447	LD_Adult-2	RNA-Seq	RANDOM	TRANSCRIPTOMIC	PAIRED	270	0	ILLUMINA	Illumina HiSeq 2000	DRP002580	PRJDB3265		277330	DRS019247	SAMD00022805	simple	6669	Daphnia pulex	DRS019247					female		no					NIBB	DRA002725		public	AB6B1AAE3D05B99FED5029DD54B2AB97	B349DBA64C91738E0F4562A0CB81A7B4
DRR024787	17171637	3468670674	17171637	202	2017		http://sra-download.ncbi.nlm.nih.gov/srapub/DRR024787	DRX022448	SD_Ovary-2	RNA-Seq	RANDOM	TRANSCRIPTOMIC	PAIRED	270	0	ILLUMINA	Illumina HiSeq 2000	DRP002580	PRJDB3265		277330	DRS019256	SAMD00022814	simple	6669	Daphnia pulex	DRS019256					female		no					NIBB	DRA002725		public	D065F9919451F24976633443C3B42A25	EA4178A5D0A9BF2241FA10CC7E9EA939
DRR024788	18511007	3739223414	18511007	202	2168		http://sra-download.ncbi.nlm.nih.gov/srapub/DRR024788	DRX022449	SD_Adult-2	RNA-Seq	RANDOM	TRANSCRIPTOMIC	PAIRED	270	0	ILLUMINA	Illumina HiSeq 2000	DRP002580	PRJDB3265		277330	DRS019253	SAMD00022811	simple	6669	Daphnia pulex	DRS019253					female		no					NIBB	DRA002725		public	81F70303D253E4876E0A7DB87DDAFBA1	54B677296E752FF6ADC0F780F7040CE5
DRR024789	26734647	5400398694	26734647	202	3134		http://sra-download.ncbi.nlm.nih.gov/srapub/DRR024789	DRX022450	JH_Ovary-2	RNA-Seq	RANDOM	TRANSCRIPTOMIC	PAIRED	270	0	ILLUMINA	Illumina HiSeq 2000	DRP002580	PRJDB3265		277330	DRS019244	SAMD00022802	simple	6669	Daphnia pulex	DRS019244					female		no					NIBB	DRA002725		public	64A224C10ACA2BBCAC8A9E19DD4CB273	D0EA3FFA9220158E9CA8334AC1CC9358
DRR024790	12274450	2479438900	12274450	202	1441		http://sra-download.ncbi.nlm.nih.gov/srapub/DRR024790	DRX022451	JH_Adult-2	RNA-Seq	RANDOM	TRANSCRIPTOMIC	PAIRED	270	0	ILLUMINA	Illumina HiSeq 2000	DRP002580	PRJDB3265		277330	DRS019241	SAMD00022799	simple	6669	Daphnia pulex	DRS019241					female		no					NIBB	DRA002725		public	77D71A2E748B1760DA376BADDA2D3812	ED1E6148EFB7887D9FE5094A275B4280
DRR024791	15580349	3147230498	15580349	202	1802		http://sra-download.ncbi.nlm.nih.gov/srapub/DRR024791	DRX022452	LD_Ovary-3	RNA-Seq	RANDOM	TRANSCRIPTOMIC	PAIRED	270	0	ILLUMINA	Illumina HiSeq 2000	DRP002580	PRJDB3265		277330	DRS019251	SAMD00022809	simple	6669	Daphnia pulex	DRS019251					female		no					NIBB	DRA002725		public	EF27F10B1CE40BE7E0BC05BE28B6A830	A9DD79FB638C745651A96D8A68369F9F
DRR024792	16479308	3328820216	16479308	202	1904		http://sra-download.ncbi.nlm.nih.gov/srapub/DRR024792	DRX022453	LD_Adult-3	RNA-Seq	RANDOM	TRANSCRIPTOMIC	PAIRED	270	0	ILLUMINA	Illumina HiSeq 2000	DRP002580	PRJDB3265		277330	DRS019248	SAMD00022806	simple	6669	Daphnia pulex	DRS019248					female		no					NIBB	DRA002725		public	5FE257A7F6444C52EF3EA7617E50ED52	D9F93CF35F8E62FB6A7167C0A6113FD1
DRR024793	10892423	2200269446	10892423	202	1257		http://sra-download.ncbi.nlm.nih.gov/srapub/DRR024793	DRX022454	SD_Ovary-3	RNA-Seq	RANDOM	TRANSCRIPTOMIC	PAIRED	270	0	ILLUMINA	Illumina HiSeq 2000	DRP002580	PRJDB3265		277330	DRS019254	SAMD00022812	simple	6669	Daphnia pulex	DRS019254					female		no					NIBB	DRA002725		public	BFCDEDD89444295E002ACCF5FD81980E	E4D8820CCE1F85D95D77E9754FF222B7
DRR024794	12701608	2565724816	12701608	202	1470		http://sra-download.ncbi.nlm.nih.gov/srapub/DRR024794	DRX022455	SD_Adult-3	RNA-Seq	RANDOM	TRANSCRIPTOMIC	PAIRED	270	0	ILLUMINA	Illumina HiSeq 2000	DRP002580	PRJDB3265		277330	DRS019257	SAMD00022815	simple	6669	Daphnia pulex	DRS019257					female		no					NIBB	DRA002725		public	B10A7886F23986CFF873FD201BC0B358	3109F8504BF4699739DAC58029ABA266
DRR024795	12482201	2521404602	12482201	202	1445		http://sra-download.ncbi.nlm.nih.gov/srapub/DRR024795	DRX022456	JH_Ovary-3	RNA-Seq	RANDOM	TRANSCRIPTOMIC	PAIRED	270	0	ILLUMINA	Illumina HiSeq 2000	DRP002580	PRJDB3265		277330	DRS019245	SAMD00022803	simple	6669	Daphnia pulex	DRS019245					female		no					NIBB	DRA002725		public	4BF7EDBB751F94E4ABD6584E950E9733	E353B53FAB157601DD58E89D575D234F
DRR024796	13244722	2675433844	13244722	202	1534		http://sra-download.ncbi.nlm.nih.gov/srapub/DRR024796	DRX022457	JH_Adult-3	RNA-Seq	RANDOM	TRANSCRIPTOMIC	PAIRED	270	0	ILLUMINA	Illumina HiSeq 2000	DRP002580	PRJDB3265		277330	DRS019242	SAMD00022800	simple	6669	Daphnia pulex	DRS019242					female		no					NIBB	DRA002725		public	B7FA1209AC1BB3D634FB7351560989A1	84163C0EE15818C7153BDD202D6C5A98
ERR262962	194963970	39382721940	194963970	202	28615		http://sra-download.ncbi.nlm.nih.gov/srapub/ERR262962	ERX237480	Lsalmonis_LifeCycle_Pool	RNA-Seq	other	TRANSCRIPTOMIC	PAIRED	300	0	ILLUMINA	Illumina HiSeq 2000	ERP002482	PRJEB1804		291148	ERS237607	SAMEA2065627	simple	72036	Lepeophtheirus salmonis	salmon louse							no					INSTITUTE OF AQUACULTURE, UNIVERSITY OF STIRLING,	ERA207749		public	0F17936A9D5BD73F3D79B400FE2CEC8E	16E6337A8EA5727A6A7594C2DBFC367D
ERR264582	17536510	2992288704	13633164	170	1733		http://sra-download.ncbi.nlm.nih.gov/srapub/ERR264582	ERX239100	unspecified	RNA-Seq	RANDOM	TRANSCRIPTOMIC	PAIRED	300	0	ILLUMINA	Illumina HiSeq 2000	ERP002510	PRJEB1836		252776	ERS239125	SAMEA1935086	simple	48141	Euphausia crystallorophias	ice krill							no					SBR ROSCOFF	ERA207952		public	714CCC544E01DA3AB79C30D2EB7C500C	7E408DCCB5541DF8E439AC010D0E4DC6
ERR313300	12907027	2323264860	12907027	180	1439		http://sra-download.ncbi.nlm.nih.gov/srapub/ERR313300	ERX286448	unspecified	RNA-Seq	PCR	TRANSCRIPTOMIC	PAIRED	90	0	ILLUMINA	Illumina HiSeq 2000	ERP003593	PRJEB4317		262872	ERS324054	SAMEA2154031	simple	6689	Litopenaeus vannamei	Pacific white shrimp							no					TJUN	ERA237810		public	8194355BE54F5D5E9B6E4BC21C636460	00DF827EC7B18DB6D21FA3A686A5B113
ERR386132	161865861	32373172200	161865861	200	19388		http://sra-download.ncbi.nlm.nih.gov/srapub/ERR386132	ERX358362	unspecified	RNA-Seq	RANDOM	TRANSCRIPTOMIC	PAIRED	250	0	ILLUMINA	Illumina Genome Analyzer	ERP004462	PRJEB5098		263773	ERS384248	SAMEA2276853	simple	52638	Gammarus fossarum	1							no					IRSTEA	ERA277144		public	9D3D0046A7B86A245678F4466150781E	374CB53A97C95E1C2AE679E50B2FA9C0
ERR391748	16172130	2634376825	16172130	162	1193		http://sra-download.ncbi.nlm.nih.gov/srapub/ERR391748	ERX363978	unspecified	RNA-Seq	RANDOM	TRANSCRIPTOMIC	PAIRED	260	0	ILLUMINA	Illumina MiSeq	ERP004477	PRJEB5112		243230	ERS385149	SAMEA2277319	simple	27406	Cherax quadricarinatus	DARW_Heart							no					SVSB	ERA277545		public	4FB77D43C00170D57005E6BA33F52826	32918AB00FD94A11F7A81063588417D5
ERR391749	25387066	4136018583	25387066	162	1911		http://sra-download.ncbi.nlm.nih.gov/srapub/ERR391749	ERX363979	unspecified	RNA-Seq	RANDOM	TRANSCRIPTOMIC	PAIRED	256	0	ILLUMINA	Illumina MiSeq	ERP004477	PRJEB5112		243230	ERS385150	SAMEA2277320	simple	27406	Cherax quadricarinatus	DARW_Kidney							no					SVSB	ERA277545		public	8327C4548B40140C6CD19FE489CE9E1F	02892B0194934A68258F1092DC996461
ERR391750	17168117	2796295575	17168117	162	1279		http://sra-download.ncbi.nlm.nih.gov/srapub/ERR391750	ERX363980	unspecified	RNA-Seq	RANDOM	TRANSCRIPTOMIC	PAIRED	248	0	ILLUMINA	Illumina MiSeq	ERP004477	PRJEB5112		243230	ERS385151	SAMEA2277321	simple	27406	Cherax quadricarinatus	DARW_Liver							no					SVSB	ERA277545		public	0C3E1D6269CFD6EAA57CF13D38BD1880	556796229B6F9D3D3841D89AEF1F2D2E
ERR391751	19264602	3139336732	19264602	162	1427		http://sra-download.ncbi.nlm.nih.gov/srapub/ERR391751	ERX363981	unspecified	RNA-Seq	RANDOM	TRANSCRIPTOMIC	PAIRED	268	0	ILLUMINA	Illumina MiSeq	ERP004477	PRJEB5112		243230	ERS385152	SAMEA2277322	simple	27406	Cherax quadricarinatus	DARW_Nerve							no					SVSB	ERA277545		public	8D005299F0983F4FAAE40724B52308EE	44206F9CC2C71F98DF50B6ED1C8BC9F7
ERR391752	25179021	4103645072	25179021	162	1913		http://sra-download.ncbi.nlm.nih.gov/srapub/ERR391752	ERX363982	unspecified	RNA-Seq	RANDOM	TRANSCRIPTOMIC	PAIRED	264	0	ILLUMINA	Illumina MiSeq	ERP004477	PRJEB5112		243230	ERS385153	SAMEA2277323	simple	27406	Cherax quadricarinatus	DARW_Testes							no					SVSB	ERA277545		public	D4CA51E2DAB70750B805F0F052C3388E	EF6840867FEB78B82E13B41E4C9B4204
SRR1013694	28554983	5768106566	28554983	202	3590		http://sra-download.ncbi.nlm.nih.gov/srapub/SRR1013694	SRX400242		RNA-Seq	unspecified	TRANSCRIPTOMIC	PAIRED	0	0	ILLUMINA	Illumina HiSeq 2000	SRP031606	PRJNA223209	2	223209	SRS492002	SAMN02378471	simple	210409	Portunus trituberculatus	Mixed tissue samples							no					YELLOW SEA FISHERIES RESEARCH INSTITUTE, CHINESE A	SRA107521		public	BE990629A94BBD105F8E877AA616C44D	DD3ED9A5DC6A361693AB3C16B7AAE6A4
SRR1013695	29188638	5896104876	29188638	202	3703		http://sra-download.ncbi.nlm.nih.gov/srapub/SRR1013695	SRX365627		RNA-Seq	unspecified	TRANSCRIPTOMIC	PAIRED	0	0	ILLUMINA	Illumina HiSeq 2000	SRP031606	PRJNA223209	2	223209	SRS492002	SAMN02378471	simple	210409	Portunus trituberculatus	Mixed tissue samples							no					YELLOW SEA FISHERIES RESEARCH INSTITUTE, CHINESE A	SRA107521		public	71F9A4E17921E014B14D0690A851B563	3FEC1461593BEAD42555C3110217A51A
SRR1013696	34781780	7025919560	34781780	202	4385		http://sra-download.ncbi.nlm.nih.gov/srapub/SRR1013696	SRX400243		RNA-Seq	unspecified	TRANSCRIPTOMIC	PAIRED	0	0	ILLUMINA	Illumina HiSeq 2000	SRP031606	PRJNA223209	2	223209	SRS492002	SAMN02378471	simple	210409	Portunus trituberculatus	Mixed tissue samples							no					YELLOW SEA FISHERIES RESEARCH INSTITUTE, CHINESE A	SRA107521		public	A07A80D31F85AB626BA9DE32BD79FEC3	B09D0FE3D878DCE637EED5FC84FDC7EF
SRR1023631	29472239	5953392278	29472239	202	3865		http://sra-download.ncbi.nlm.nih.gov/srapub/SRR1023631	SRX372691	Calanus sinicus Illumina HiSeq 2000	RNA-Seq	cDNA	TRANSCRIPTOMIC	PAIRED	0	0	ILLUMINA	Illumina HiSeq 2000	SRP032493	PRJNA225989		225989	SRS498118	SAMN02389857	simple	114070	Calanus sinicus	Calanus sinicus							no					NATIONAL MARINE ENVIRONMENT MONITORING CENTER	SRA109345		public	58FB1227942B6B17B37A5269AD9D84FF	DEA3402E68B6AA7F92696EFFAE05A560
SRR1037362	49814	8966520	49814	180	6		http://sra-download.ncbi.nlm.nih.gov/srapub/SRR1037362	SRX382953		RNA-Seq	PolyA	TRANSCRIPTOMIC	PAIRED	200	0	ILLUMINA	Illumina HiSeq 2000	SRP022057	PRJNA200996		200996	SRS418271	SAMN02116196	simple	6689	Litopenaeus vannamei	lv_e							no					INSTITUTE OF OCEANOLOGY, CHINESE ACADEMY OF SCIENC	SRA112801		public	BB3B18D7E648A7F02134E60BAB2A6ECE	0E1DD5463B09947A5013556A288D30D6
SRR1037363	202065	36371700	202065	180	25		http://sra-download.ncbi.nlm.nih.gov/srapub/SRR1037363	SRX382954		RNA-Seq	PolyA	TRANSCRIPTOMIC	PAIRED	200	0	ILLUMINA	Illumina HiSeq 2000	SRP022057	PRJNA200996		200996	SRS418276	SAMN02116197	simple	6689	Litopenaeus vannamei	lv_n							no					INSTITUTE OF OCEANOLOGY, CHINESE ACADEMY OF SCIENC	SRA112801		public	E0F51FCD41DA9AAB67FA1CAEBECDE71F	3F49EFE2D625007A76E95447026502C9
SRR1037364	827980	149036400	827980	180	104		http://sra-download.ncbi.nlm.nih.gov/srapub/SRR1037364	SRX382955		RNA-Seq	PolyA	TRANSCRIPTOMIC	PAIRED	200	0	ILLUMINA	Illumina HiSeq 2000	SRP022057	PRJNA200996		200996	SRS418409	SAMN02116198	simple	6689	Litopenaeus vannamei	lv_z							no					INSTITUTE OF OCEANOLOGY, CHINESE ACADEMY OF SCIENC	SRA112801		public	2D6C4F896125D33AD354C1AE35417068	4C3B48E27EA9512FFEBBF37E3D9D57D6
SRR1037365	512188	92193840	512188	180	64		http://sra-download.ncbi.nlm.nih.gov/srapub/SRR1037365	SRX382956		RNA-Seq	PolyA	TRANSCRIPTOMIC	PAIRED	200	0	ILLUMINA	Illumina HiSeq 2000	SRP022057	PRJNA200996		200996	SRS418410	SAMN02116199	simple	6689	Litopenaeus vannamei	lv_m							no					INSTITUTE OF OCEANOLOGY, CHINESE ACADEMY OF SCIENC	SRA112801		public	B201A1DBE6D0814D68722770B3E1A9D8	78A8A29684AC3A1B32C67286AE6FEEE1
SRR1037366	429357	77284260	429357	180	54		http://sra-download.ncbi.nlm.nih.gov/srapub/SRR1037366	SRX382957		RNA-Seq	PolyA	TRANSCRIPTOMIC	PAIRED	200	0	ILLUMINA	Illumina HiSeq 2000	SRP022057	PRJNA200996		200996	SRS418412	SAMN02116200	simple	6689	Litopenaeus vannamei	lv_p							no					INSTITUTE OF OCEANOLOGY, CHINESE ACADEMY OF SCIENC	SRA112801		public	C1AD710D89E21F091A272FA4E1DF850D	FEA83512C72D21C1859DC6BE0233844A
SRR1039534	26951393	4851250740	26951393	180	3275		http://sra-download.ncbi.nlm.nih.gov/srapub/SRR1039534	SRX383890		RNA-Seq	RT-PCR	TRANSCRIPTOMIC	PAIRED	200	0	ILLUMINA	Illumina HiSeq 2000	SRP033328	PRJNA229518		229518	SRS507862	SAMN02419169	simple	6689	Litopenaeus vannamei	'L.vannamei sample at developmental stage of Mysis							no					INSTITUTE OF OCEANOLOGY, CHINESE ACADEMY OF SCIENC	SRA112062		public	5931DD7B0AE202285BA8622CBB7C175D	94B87F39FF21AD63246030931F789E4C
SRR1050725	83634701	16726940200	83634701	200	9919		http://sra-download.ncbi.nlm.nih.gov/srapub/SRR1050725	SRX392656		RNA-Seq	cDNA	TRANSCRIPTOMIC	PAIRED	225	0	ILLUMINA	Illumina HiSeq 2500	SRP034512	PRJNA231234		231234	SRS515654	SAMN02442384	simple	84317	Eucyclops serrulatus	A7-A9							no					IGA	SRA117585		public	11A85B0087AE2EC9A4384AF50B1F5A58	0C5255449BC81AB3ABDD493C26C336D2
SRR1050726	42628006	8525601200	42628006	200	4960		http://sra-download.ncbi.nlm.nih.gov/srapub/SRR1050726	SRX392657		RNA-Seq	cDNA	TRANSCRIPTOMIC	PAIRED	225	0	ILLUMINA	Illumina HiSeq 2500	SRP034512	PRJNA231234		231234	SRS515655	SAMN02439990	simple	1435206	Echinogammarus veneris	B30							no					IGA	SRA117585		public	E4C1DE73F8EE3AF7DBC20467FD5DBE40	C38319B0D3D820B7681610C76CA1A6C1
SRR1104127	32557314	6576577428	32557314	202	3766		http://sra-download.ncbi.nlm.nih.gov/srapub/SRR1104127	SRX433579	Illumina TruSeq RNA library	RNA-Seq	PolyA	TRANSCRIPTOMIC	PAIRED	380	760	ILLUMINA	Illumina HiSeq 2500	SRP035229	PRJNA232511		232511	SRS518952	SAMN02439908	simple	342429	Lernaea cyprinacea	Lernaea cyprinacea							no					COLLEGE OF FISHERIES, MANGALORE	SRA123868		public	0403246FC69BE415B913A1C954EDC30B	50DCC5CC2AB85B3342E91A595FCDC41B
SRR1105776	54207796	9757403280	54207796	180	5976		http://sra-download.ncbi.nlm.nih.gov/srapub/SRR1105776	SRX424496		RNA-Seq	RT-PCR	TRANSCRIPTOMIC	PAIRED	100	0	ILLUMINA	Illumina HiSeq 2000	SRP035280	PRJNA233983		233983	SRS528196	SAMN02580175	simple	392227	Palaemon carinicauda	GroupW							no					INSTITUTE OF OCEANOLOGY CHINESE ACADEMY OF SCIENCE	SRA123942		public	ADF6AF5EAF39B83AFA0D97A898BD9F9F	2E78C981FE102CB716CDDB45B1CD22F1
SRR1106551	6319842	2771593666	6319842	438	1439		http://sra-download.ncbi.nlm.nih.gov/srapub/SRR1106551	SRX425308	Transcritome Caligus rogercresseyi	RNA-Seq	cDNA	TRANSCRIPTOMIC	PAIRED	500	30	ILLUMINA	Illumina MiSeq	SRP035323	PRJNA234316	2	234316	SRS528966	SAMN02582332	simple	217165	Caligus rogercresseyi	caligus rogercresseyi							no					UNIVERSIDAD DE CONCEPCIÃ“N	SRA124214		public	A2A8B40716193E3496E3D3A32F379D23	DD414BA56D7DFECA9DC643BB94DDADDE
SRR1107498	34767034	7022940868	34767034	202	3985		http://sra-download.ncbi.nlm.nih.gov/srapub/SRR1107498	SRX423300	Illumina TruSeq RNA library	RNA-Seq	PolyA	TRANSCRIPTOMIC	PAIRED	380	760	ILLUMINA	Illumina HiSeq 2500	SRP035229	PRJNA232511		232511	SRS533731	SAMN02585080	simple	342429	Lernaea cyprinacea	Lernaea cyrinacea							no					COLLEGE OF FISHERIES, MANGALORE	SRA123868		public	3FEEFFC531592071839ED34B3A73E931	D5CD5C89B6BA9103D6D7017584CAF3B5
SRR1137919	48569674	4856967400	48569674	100	3028		http://sra-download.ncbi.nlm.nih.gov/srapub/SRR1137919	SRX445068	EF3	RNA-Seq	unspecified	TRANSCRIPTOMIC	PAIRED	0	0	ILLUMINA	Illumina HiSeq 2000	SRP033716	PRJNA231164		231164	SRS540321	SAMN02441827	simple	6837	Calanus finmarchicus	Early Field 1							no					WOODS HOLE OCEANOGRAPHIC INSTITUTION	SRA128440		public	4CCB480CAABE4C5B2A953907CBD93E5D	237C134607A1CC05E8B692B56A09286A
SRR1138560	18835	3743100	18596	198	1	assembly	http://sra-download.ncbi.nlm.nih.gov/srapub/SRR1138560	SRX445724	Mr-dlp_bgbp_Locus_1620_Larva1	RNA-Seq	unspecified	TRANSCRIPTOMIC	PAIRED	200	20	ILLUMINA	Illumina HiSeq 2000	SRP015487	PRJNA174197		174197	SRS540866	SAMN02580180	simple	79674	Macrobrachium rosenbergii	Mr-dlp_bgbp_Locus_1620_Larva1							no					BEN-GURION UNIVERSITY	SRA123878		public	0470FE995397276E3A7138B1A80D9B7D	A359CE2931F636E2B1BB4614B352F006
SRR1138561	35532	7066000	35128	198	3	assembly	http://sra-download.ncbi.nlm.nih.gov/srapub/SRR1138561	SRX445724	Mr-dlp_bgbp_Locus_1620_Larva1	RNA-Seq	unspecified	TRANSCRIPTOMIC	PAIRED	200	20	ILLUMINA	Illumina HiSeq 2000	SRP015487	PRJNA174197		174197	SRS540866	SAMN02580180	simple	79674	Macrobrachium rosenbergii	Mr-dlp_bgbp_Locus_1620_Larva1							no					BEN-GURION UNIVERSITY	SRA123878		public	9B9A69EC4594386D361150B322C88745	E8A5D9AFF4995BBB0C423DCC69B11FD8
SRR1138562	22625	4496500	22340	198	2	assembly	http://sra-download.ncbi.nlm.nih.gov/srapub/SRR1138562	SRX445724	Mr-dlp_bgbp_Locus_1620_Larva1	RNA-Seq	unspecified	TRANSCRIPTOMIC	PAIRED	200	20	ILLUMINA	Illumina HiSeq 2000	SRP015487	PRJNA174197		174197	SRS540866	SAMN02580180	simple	79674	Macrobrachium rosenbergii	Mr-dlp_bgbp_Locus_1620_Larva1							no					BEN-GURION UNIVERSITY	SRA123878		public	9B04804D61F09048903B848C528479B5	F7AB3FB5B7B568D4F5E93370624E539A
SRR1138563	19984	3971300	19729	198	1	assembly	http://sra-download.ncbi.nlm.nih.gov/srapub/SRR1138563	SRX445724	Mr-dlp_bgbp_Locus_1620_Larva1	RNA-Seq	unspecified	TRANSCRIPTOMIC	PAIRED	200	20	ILLUMINA	Illumina HiSeq 2000	SRP015487	PRJNA174197		174197	SRS540866	SAMN02580180	simple	79674	Macrobrachium rosenbergii	Mr-dlp_bgbp_Locus_1620_Larva1							no					BEN-GURION UNIVERSITY	SRA123878		public	EDA3C9810E50DE25F24BE0D22E5EAE3A	D13BD18552E195E08E5C295963F92FD4
SRR1138564	18023	3572000	17697	198	1	assembly	http://sra-download.ncbi.nlm.nih.gov/srapub/SRR1138564	SRX445724	Mr-dlp_bgbp_Locus_1620_Larva1	RNA-Seq	unspecified	TRANSCRIPTOMIC	PAIRED	200	20	ILLUMINA	Illumina HiSeq 2000	SRP015487	PRJNA174197		174197	SRS540866	SAMN02580180	simple	79674	Macrobrachium rosenbergii	Mr-dlp_bgbp_Locus_1620_Larva1							no					BEN-GURION UNIVERSITY	SRA123878		public	6D0B2364B348DE8EBAD7804200E1DCA8	4AE84EA050BF399BD3B6D0551C2C3A89
SRR1138565	9718	1925000	9532	198	0	assembly	http://sra-download.ncbi.nlm.nih.gov/srapub/SRR1138565	SRX445724	Mr-dlp_bgbp_Locus_1620_Larva1	RNA-Seq	unspecified	TRANSCRIPTOMIC	PAIRED	200	20	ILLUMINA	Illumina HiSeq 2000	SRP015487	PRJNA174197		174197	SRS540866	SAMN02580180	simple	79674	Macrobrachium rosenbergii	Mr-dlp_bgbp_Locus_1620_Larva1							no					BEN-GURION UNIVERSITY	SRA123878		public	3473A522CB809D3E60B785A2C8D759A7	148A99A18302085B5E25CDCDC6A16CC0
SRR1138572	23168	4592900	22761	198	2	assembly	http://sra-download.ncbi.nlm.nih.gov/srapub/SRR1138572	SRX445724	Mr-dlp_bgbp_Locus_1620_Larva1	RNA-Seq	unspecified	TRANSCRIPTOMIC	PAIRED	200	20	ILLUMINA	Illumina HiSeq 2000	SRP015487	PRJNA174197		174197	SRS540866	SAMN02580180	simple	79674	Macrobrachium rosenbergii	Mr-dlp_bgbp_Locus_1620_Larva1							no					BEN-GURION UNIVERSITY	SRA123878		public	A2C5E32831089F81887E6D3C4B0ED0CA	7544E665B7E6C2323A1966C0C5E3D6AF
SRR1138573	18466	3657300	18107	198	1	assembly	http://sra-download.ncbi.nlm.nih.gov/srapub/SRR1138573	SRX445724	Mr-dlp_bgbp_Locus_1620_Larva1	RNA-Seq	unspecified	TRANSCRIPTOMIC	PAIRED	200	20	ILLUMINA	Illumina HiSeq 2000	SRP015487	PRJNA174197		174197	SRS540866	SAMN02580180	simple	79674	Macrobrachium rosenbergii	Mr-dlp_bgbp_Locus_1620_Larva1							no					BEN-GURION UNIVERSITY	SRA123878		public	E536E7E4121E38CA5947C292C865290B	C7239B61824D325713ECD3511A9056BE
SRR1138709	31657153	3165715300	31657153	100	1941		http://sra-download.ncbi.nlm.nih.gov/srapub/SRR1138709	SRX445070	EF4	RNA-Seq	unspecified	TRANSCRIPTOMIC	PAIRED	0	0	ILLUMINA	Illumina HiSeq 2000	SRP033716	PRJNA231164		231164	SRS540321	SAMN02441827	simple	6837	Calanus finmarchicus	Early Field 1							no					WOODS HOLE OCEANOGRAPHIC INSTITUTION	SRA128440		public	218B87355E059C7F2E4F204D4D61DCD6	A79AF4D906982C504EF3FF57EA7002C1
SRR1139728	45060771	4506077100	45060771	100	2844		http://sra-download.ncbi.nlm.nih.gov/srapub/SRR1139728	SRX445072	LF1	RNA-Seq	unspecified	TRANSCRIPTOMIC	PAIRED	0	0	ILLUMINA	Illumina HiSeq 2000	SRP033716	PRJNA231164		231164	SRS540324	SAMN02441831	simple	6837	Calanus finmarchicus	Late Field 1							no					WOODS HOLE OCEANOGRAPHIC INSTITUTION	SRA128440		public	1FC92527818A46CE78607FE4CBC484D2	7C8D98FAA4348E285E346D5D3B876A33
SRR1139730	43215367	4321536700	43215367	100	2653		http://sra-download.ncbi.nlm.nih.gov/srapub/SRR1139730	SRX445073	LF2	RNA-Seq	unspecified	TRANSCRIPTOMIC	PAIRED	0	0	ILLUMINA	Illumina HiSeq 2000	SRP033716	PRJNA231164		231164	SRS540324	SAMN02441831	simple	6837	Calanus finmarchicus	Late Field 1							no					WOODS HOLE OCEANOGRAPHIC INSTITUTION	SRA128440		public	8CFEB627D9316DBAA0FF0A48D5BA8867	1A1922BEE55CD4689C0EBABD772BA943
SRR1139732	42963252	4296325200	42963252	100	2631		http://sra-download.ncbi.nlm.nih.gov/srapub/SRR1139732	SRX445074	LF3	RNA-Seq	unspecified	TRANSCRIPTOMIC	PAIRED	0	0	ILLUMINA	Illumina HiSeq 2000	SRP033716	PRJNA231164		231164	SRS540324	SAMN02441831	simple	6837	Calanus finmarchicus	Late Field 1							no					WOODS HOLE OCEANOGRAPHIC INSTITUTION	SRA128440		public	0227EDDCED3B8130D714902E897D8605	4D7224B530FB9762308910AEBDFB717E
SRR1139733	42897137	4289713700	42897137	100	2620		http://sra-download.ncbi.nlm.nih.gov/srapub/SRR1139733	SRX445075	LF4	RNA-Seq	unspecified	TRANSCRIPTOMIC	PAIRED	0	0	ILLUMINA	Illumina HiSeq 2000	SRP033716	PRJNA231164		231164	SRS540324	SAMN02441831	simple	6837	Calanus finmarchicus	Late Field 1							no					WOODS HOLE OCEANOGRAPHIC INSTITUTION	SRA128440		public	CC8B37C7CEC5CF13EDD750466E999BD5	CE11DB3D7190455C21FC8DFB488AA0CD
SRR1139734	45950993	4595099300	45950993	100	2944		http://sra-download.ncbi.nlm.nih.gov/srapub/SRR1139734	SRX445067	EF2	RNA-Seq	unspecified	TRANSCRIPTOMIC	PAIRED	0	0	ILLUMINA	Illumina HiSeq 2000	SRP033716	PRJNA231164		231164	SRS540321	SAMN02441827	simple	6837	Calanus finmarchicus	Early Field 1							no					WOODS HOLE OCEANOGRAPHIC INSTITUTION	SRA128440		public	83B5A3E774DE112233A985DD7D43D91E	41A7AEAFC71DBAEFD0F89DB96806FFE3
SRR1139735	45363336	4536333600	45363336	100	2837		http://sra-download.ncbi.nlm.nih.gov/srapub/SRR1139735	SRX445066	EF1	RNA-Seq	unspecified	TRANSCRIPTOMIC	PAIRED	0	0	ILLUMINA	Illumina HiSeq 2000	SRP033716	PRJNA231164		231164	SRS540321	SAMN02441827	simple	6837	Calanus finmarchicus	Early Field 1							no					WOODS HOLE OCEANOGRAPHIC INSTITUTION	SRA128440		public	B3CE8E99AEA425A01C6BB72670DC8AB9	8A8E78D420473688BF4C6333BF0FDA02
SRR1141097	43024397	4302439700	43024397	100	2641		http://sra-download.ncbi.nlm.nih.gov/srapub/SRR1141097	SRX445076	EC1	RNA-Seq	unspecified	TRANSCRIPTOMIC	PAIRED	0	0	ILLUMINA	Illumina HiSeq 2000	SRP033716	PRJNA231164		231164	SRS540325	SAMN02441835	simple	6837	Calanus finmarchicus	Early Culture 1							no					WOODS HOLE OCEANOGRAPHIC INSTITUTION	SRA128440		public	0652A78293DFFA94EF7D8FF1900D5340	A4D761DB1FE0E8CAFD1F45D6115A3082
SRR1141098	48592345	4859234500	48592345	100	3070		http://sra-download.ncbi.nlm.nih.gov/srapub/SRR1141098	SRX445077	EC2	RNA-Seq	unspecified	TRANSCRIPTOMIC	PAIRED	0	0	ILLUMINA	Illumina HiSeq 2000	SRP033716	PRJNA231164		231164	SRS540325	SAMN02441835	simple	6837	Calanus finmarchicus	Early Culture 1							no					WOODS HOLE OCEANOGRAPHIC INSTITUTION	SRA128440		public	5BC6F24BE958D3B1C2FF862B2C87E895	453A43069DA097BC6A498102FE09DCD8
SRR1141099	44278882	4427888200	44278882	100	2720		http://sra-download.ncbi.nlm.nih.gov/srapub/SRR1141099	SRX445078	EC3	RNA-Seq	unspecified	TRANSCRIPTOMIC	PAIRED	0	0	ILLUMINA	Illumina HiSeq 2000	SRP033716	PRJNA231164		231164	SRS540325	SAMN02441835	simple	6837	Calanus finmarchicus	Early Culture 1							no					WOODS HOLE OCEANOGRAPHIC INSTITUTION	SRA128440		public	1E27AF921D3A46A933E7EE3F2681555C	0A739DDCF64BA4B45CF950A3AA53D8AE
SRR1141100	40339819	4033981900	40339819	100	2486		http://sra-download.ncbi.nlm.nih.gov/srapub/SRR1141100	SRX445079	EC4	RNA-Seq	unspecified	TRANSCRIPTOMIC	PAIRED	0	0	ILLUMINA	Illumina HiSeq 2000	SRP033716	PRJNA231164		231164	SRS540325	SAMN02441835	simple	6837	Calanus finmarchicus	Early Culture 1							no					WOODS HOLE OCEANOGRAPHIC INSTITUTION	SRA128440		public	545C54304812AA5C6DD7BC1183AF3BA4	31A9DA9785AAA41E3B8A45733AFD710C
SRR1141107	41765725	4176572500	41765725	100	2697		http://sra-download.ncbi.nlm.nih.gov/srapub/SRR1141107	SRX445080	LC1	RNA-Seq	unspecified	TRANSCRIPTOMIC	PAIRED	0	0	ILLUMINA	Illumina HiSeq 2000	SRP033716	PRJNA231164		231164	SRS540326	SAMN02441839	simple	6837	Calanus finmarchicus	Late Culture 1							no					WOODS HOLE OCEANOGRAPHIC INSTITUTION	SRA128440		public	6488416E9C7FF98F00E839E78F3268D5	9A25AB6F8E64B61E539E5886A50744D8
SRR1141108	48899784	4889978400	48899784	100	3025		http://sra-download.ncbi.nlm.nih.gov/srapub/SRR1141108	SRX445081	LC2	RNA-Seq	unspecified	TRANSCRIPTOMIC	PAIRED	0	0	ILLUMINA	Illumina HiSeq 2000	SRP033716	PRJNA231164		231164	SRS540326	SAMN02441839	simple	6837	Calanus finmarchicus	Late Culture 1							no					WOODS HOLE OCEANOGRAPHIC INSTITUTION	SRA128440		public	F20D99F3D80EBB0DBE38FFF9581FE36C	658F8928B9AFED9F8B9A9669DB6933A2
SRR1141109	58854648	5885464800	58854648	100	3625		http://sra-download.ncbi.nlm.nih.gov/srapub/SRR1141109	SRX445082	LC3	RNA-Seq	unspecified	TRANSCRIPTOMIC	PAIRED	0	0	ILLUMINA	Illumina HiSeq 2000	SRP033716	PRJNA231164		231164	SRS540326	SAMN02441839	simple	6837	Calanus finmarchicus	Late Culture 1							no					WOODS HOLE OCEANOGRAPHIC INSTITUTION	SRA128440		public	F448C17C7D5060888AD5F6E902F314CF	AB92BA17961DF8A5ADCD60457DA7E86A
SRR1141110	50270508	5027050800	50270508	100	3095		http://sra-download.ncbi.nlm.nih.gov/srapub/SRR1141110	SRX445083	LC4	RNA-Seq	unspecified	TRANSCRIPTOMIC	PAIRED	0	0	ILLUMINA	Illumina HiSeq 2000	SRP033716	PRJNA231164		231164	SRS540326	SAMN02441839	simple	6837	Calanus finmarchicus	Late Culture 1							no					WOODS HOLE OCEANOGRAPHIC INSTITUTION	SRA128440		public	D4EB6EEA024575A6D54BD1FA57C079A0	0788621DC646DA7821B5FA968F53C89D
SRR1144929	92632752	15728958043	82338554	169	10753		http://sra-download.ncbi.nlm.nih.gov/srapub/SRR1144929	SRX390362	C5 Transcriptome	RNA-Seq	PolyA	TRANSCRIPTOMIC	PAIRED	100	0	ILLUMINA	Illumina HiSeq 2000	SRP033716	PRJNA231164		231164	SRS513847	SAMN02441826	simple	6837	Calanus finmarchicus	C5 Transcriptome Pool							no					WOODS HOLE OCEANOGRAPHIC INSTITUTION	SRA115829		public	1D6984F004E8ED74C747BEAC8B26A61C	D0A0B8F6A43E737CA259035FEF29FCD0
SRR1150766	29500527	5900105400	29500527	200	3486		http://sra-download.ncbi.nlm.nih.gov/srapub/SRR1150766	SRX450616	embryo-7414	RNA-Seq	RANDOM	TRANSCRIPTOMIC	PAIRED	350	0	ILLUMINA	Illumina HiSeq 2000	SRP035889	PRJNA236528		236528	SRS544012	SAMN02597755	simple	6837	Calanus finmarchicus	Calanus finmarchicus embryo, sample ID: 7414							no					PACIFIC BIOSCIENCES RESEARCH CENTER,UNIVERSITY OF	SRA128916		public	2C48F548C71901FF2C913671D5D126FC	B6C26962D0DD9C37143BCD5C7214F495
SRR1150768	35018266	7003653200	35018266	200	4118		http://sra-download.ncbi.nlm.nih.gov/srapub/SRR1150768	SRX450617	early nauplius (NI-NII)-7412	RNA-Seq	RANDOM	TRANSCRIPTOMIC	PAIRED	350	0	ILLUMINA	Illumina HiSeq 2000	SRP035889	PRJNA236528		236528	SRS544013	SAMN02597756	simple	6837	Calanus finmarchicus	Calanus finmarchicus early nauplius, sample ID: 7412							no					PACIFIC BIOSCIENCES RESEARCH CENTER,UNIVERSITY OF	SRA128916		public	EEC111B5C8632DE832ED982367E861DF	1F8EA3CB7200A08A5D7CEBC5EBA46056
SRR1150770	35532178	7106435600	35532178	200	4177		http://sra-download.ncbi.nlm.nih.gov/srapub/SRR1150770	SRX450618	late nauplius (NV-NVI)-7413	RNA-Seq	RANDOM	TRANSCRIPTOMIC	PAIRED	350	0	ILLUMINA	Illumina HiSeq 2000	SRP035889	PRJNA236528		236528	SRS544014	SAMN02597757	simple	6837	Calanus finmarchicus	Calanus finmarchicus late nauplius, sample ID: 7413							no					PACIFIC BIOSCIENCES RESEARCH CENTER,UNIVERSITY OF	SRA128916		public	8339441410C0984A4CC1CDBC56606BB7	A1772E3834017236E7941EC5521268FD
SRR1150771	35792541	7158508200	35792541	200	4201		http://sra-download.ncbi.nlm.nih.gov/srapub/SRR1150771	SRX450619	early copepodite (CI-CII)7410	RNA-Seq	RANDOM	TRANSCRIPTOMIC	PAIRED	350	0	ILLUMINA	Illumina HiSeq 2000	SRP035889	PRJNA236528		236528	SRS544015	SAMN02597758	simple	6837	Calanus finmarchicus	Calanus finmarchicus early copepodite, sample ID: 7410							no					PACIFIC BIOSCIENCES RESEARCH CENTER,UNIVERSITY OF	SRA128916		public	369DC19A584EF6D0A25CCF68CEB2FE6F	5682EAFCA78B4E6A0AE6C5DBC139F845
SRR1153468	37935960	7587192000	37935960	200	4486		http://sra-download.ncbi.nlm.nih.gov/srapub/SRR1153468	SRX450620	late copepodite (CV)-7411	RNA-Seq	RANDOM	TRANSCRIPTOMIC	PAIRED	350	0	ILLUMINA	Illumina HiSeq 2000	SRP035889	PRJNA236528		236528	SRS544016	SAMN02597759	simple	6837	Calanus finmarchicus	Calanus finmarchicus copepodite CV, sample ID: 7411							no					PACIFIC BIOSCIENCES RESEARCH CENTER,UNIVERSITY OF	SRA128916		public	FEEA4A7B915E3A3B788D2A865445F715	D7B3FA6259CE00D4F2A724531043C82C
SRR1153469	33955373	6791074600	33955373	200	3997		http://sra-download.ncbi.nlm.nih.gov/srapub/SRR1153469	SRX450621	adult females (CVI)-7415	RNA-Seq	RANDOM	TRANSCRIPTOMIC	PAIRED	350	0	ILLUMINA	Illumina HiSeq 2000	SRP035889	PRJNA236528		236528	SRS544017	SAMN02597760	simple	6837	Calanus finmarchicus	Calanus finmarchicus adult female, sample ID:7415					Female		no					PACIFIC BIOSCIENCES RESEARCH CENTER,UNIVERSITY OF	SRA128916		public	7A408C34C14F451E084B14C42E915F04	90F38B6910D90118E3823A08A4FCF1CB
SRR1185328	29987459	6057466718	29987459	202	3878		http://sra-download.ncbi.nlm.nih.gov/srapub/SRR1185328	SRX482729		RNA-Seq	unspecified	TRANSCRIPTOMIC	PAIRED	0	0	ILLUMINA	Illumina HiSeq 2000	SRP039537	PRJNA240382		240382	SRS567181	SAMN02676906	simple	274642	Neocaridina denticulata	Neocaridina denticulata transcriptome					not determined		no					NATIONAL CHIAO TUNG UNIVERSITY	SRA144014		public	7355B6B6D076691A7095F48F4B63CD7A	466CC16AB5199B9199175A2130E6A67E
SRR1205999	26467021	2382031890	0	90	1581		http://sra-download.ncbi.nlm.nih.gov/srapub/SRR1205999	SRX501303	Mix 1-2	RNA-Seq	cDNA	TRANSCRIPTOMIC	PAIRED	0	0	ILLUMINA	Illumina HiSeq 2000	SRP040563	PRJNA242586		242586	SRS582375	SAMN02699081	simple	85552	Scylla paramamosain	Niutianyang crab					neuter		no					SHANTOU UNIVERSITY	SRA149066		public	D9A4E70C01AF816121C9C95176197BEF	D7C3BAC38BCCCC45ABCE2605CA7C1326
SRR1206015	26467021	2382031890	0	90	1626		http://sra-download.ncbi.nlm.nih.gov/srapub/SRR1206015	SRX501303	Mix 1-2	RNA-Seq	cDNA	TRANSCRIPTOMIC	PAIRED	0	0	ILLUMINA	Illumina HiSeq 2000	SRP040563	PRJNA242586		242586	SRS582375	SAMN02699081	simple	85552	Scylla paramamosain	Niutianyang crab					neuter		no					SHANTOU UNIVERSITY	SRA149066		public	99B7B11C8D98AB068FFA89C18708BD32	5E35DF89B2453A621D9A3141152168E1
SRR1232082	189808549	37961709800	0	200	27096		http://sra-download.ncbi.nlm.nih.gov/srapub/SRR1232082	SRX514981	chalimus	RNA-Seq	RANDOM	TRANSCRIPTOMIC	PAIRED	0	0	ILLUMINA	Illumina HiSeq 2000	SRP035323	PRJNA234316	2	234316	SRS591049	SAMN02725394	simple	217165	Caligus rogercresseyi	crog-chalimus_1					not determined		no					UNIVERSITY OF VICTORIA	SRA145740		public	D9720EA8FBB53A8845C948E05FE6503E	1CB47A617B19DC8FEEC48D969521B154
SRR1232083	149628095	29925619000	0	200	20463		http://sra-download.ncbi.nlm.nih.gov/srapub/SRR1232083	SRX514982	copepodid	RNA-Seq	RANDOM	TRANSCRIPTOMIC	PAIRED	0	0	ILLUMINA	Illumina HiSeq 2000	SRP035323	PRJNA234316	2	234316	SRS591051	SAMN02725395	simple	217165	Caligus rogercresseyi	crog-copepodid_1					not determined		no					UNIVERSITY OF VICTORIA	SRA145740		public	D5FCED1F44508388FADAC73675D2476A	3C3BFE213773F48AF17FD9674DB9C969
SRR1232103	184146583	36829316600	0	200	27615		http://sra-download.ncbi.nlm.nih.gov/srapub/SRR1232103	SRX515003	eggs	RNA-Seq	RANDOM	TRANSCRIPTOMIC	PAIRED	0	0	ILLUMINA	Illumina HiSeq 2000	SRP035323	PRJNA234316	2	234316	SRS591071	SAMN02725396	simple	217165	Caligus rogercresseyi	crog-eggs_1					female		no					UNIVERSITY OF VICTORIA	SRA145740		public	57190EA161405AEFAA9B20776053C125	E7A673A820208607C5497ECE9B5EA2D6
SRR1232104	188910763	37782152600	188910763	200	25550		http://sra-download.ncbi.nlm.nih.gov/srapub/SRR1232104	SRX515004	female	RNA-Seq	RANDOM	TRANSCRIPTOMIC	PAIRED	0	0	ILLUMINA	Illumina HiSeq 2000	SRP035323	PRJNA234316	2	234316	SRS591072	SAMN02725397	simple	217165	Caligus rogercresseyi	crog-female_1					female		no					UNIVERSITY OF VICTORIA	SRA145740		public	990CF9E7ED4627553C39F30FA7547653	5B7FB5E8DEEF1AADDA4BD339258B314E
SRR1232105	182596145	36519229000	182596145	200	24284		http://sra-download.ncbi.nlm.nih.gov/srapub/SRR1232105	SRX515005	male	RNA-Seq	RANDOM	TRANSCRIPTOMIC	PAIRED	0	0	ILLUMINA	Illumina HiSeq 2000	SRP035323	PRJNA234316	2	234316	SRS591073	SAMN02725398	simple	217165	Caligus rogercresseyi	crog-male_1					male		no					UNIVERSITY OF VICTORIA	SRA145740		public	D5BEFAC9B44970766415BA83EB54D890	A0EF746DC814A5AF844A4420427D8E96
SRR1232138	371506908	74301381600	371506908	200	49835		http://sra-download.ncbi.nlm.nih.gov/srapub/SRR1232138	SRX515006	adult	RNA-Seq	RANDOM	TRANSCRIPTOMIC	PAIRED	0	0	ILLUMINA	Illumina HiSeq 2000	SRP035323	PRJNA234316	2	234316	SRS591074	SAMN02725479	simple	217165	Caligus rogercresseyi	crog-adult_1					not determined		no					UNIVERSITY OF VICTORIA	SRA145740		public	B45C4A56CA1BCA992BAD24D93430CC61	C72B18FDC13B3C259F9DC7DBA2A9975B
SRR1233153	184623546	36924709200	184623546	200	22979		http://sra-download.ncbi.nlm.nih.gov/srapub/SRR1233153	SRX515437	mixed	RNA-Seq	RANDOM	TRANSCRIPTOMIC	PAIRED	0	0	ILLUMINA	Illumina HiSeq 2000	SRP035323	PRJNA234316	2	234316	SRS591326	SAMN02726039	simple	217165	Caligus rogercresseyi	crog-mixed_tissue_stage_1					not determined		no					UNIVERSITY OF VICTORIA	SRA145740		public	B2EBC0049F17E2B5E4E43FA007A714F6	8D1B60E6C5C6739902BBF07E383FB2A8
SRR1240510	14789476	1478947600	0	100	902		http://sra-download.ncbi.nlm.nih.gov/srapub/SRR1240510	SRX518631	Alau	RNA-Seq	RANDOM	TRANSCRIPTOMIC	PAIRED	100	10	ILLUMINA	Illumina HiSeq 2000	SRP041223	PRJNA244748		244748	SRS593244	SAMN02728710	simple	399419	Antecaridina lauensis	Alau					Unknown		no					AUBURN UNIVERSITY	SRA158014		public	45A8E8B86A3289A818D7285D4E814009	B632C5C1394459FF940FA007E25E2B5A
SRR1248098	14789476	1478947600	0	100	900		http://sra-download.ncbi.nlm.nih.gov/srapub/SRR1248098	SRX518631	Alau	RNA-Seq	RANDOM	TRANSCRIPTOMIC	PAIRED	100	10	ILLUMINA	Illumina HiSeq 2000	SRP041223	PRJNA244748		244748	SRS593244	SAMN02728710	simple	399419	Antecaridina lauensis	Alau					Unknown		no					AUBURN UNIVERSITY	SRA158014		public	B96D0EC8B659469B299237CA8BD0EC0D	705DD19518C93D99B99455F5AC75F197
SRR1248099	5609647	560964700	0	100	342		http://sra-download.ncbi.nlm.nih.gov/srapub/SRR1248099	SRX520232	Crub	RNA-Seq	RANDOM	TRANSCRIPTOMIC	PAIRED	100	10	ILLUMINA	Illumina HiSeq 2000	SRP041223	PRJNA244748		244748	SRS593860	SAMN02728711	simple	1045379	Caridina rubella	Crub					Unknown		no					AUBURN UNIVERSITY	SRA158014		public	FED839432CC5ABE3A4CCE13CBF560AE4	FFADB2884C3CAA3EDB04E9155561B4CA
SRR1248100	5609647	560964700	0	100	343		http://sra-download.ncbi.nlm.nih.gov/srapub/SRR1248100	SRX520232	Crub	RNA-Seq	RANDOM	TRANSCRIPTOMIC	PAIRED	100	10	ILLUMINA	Illumina HiSeq 2000	SRP041223	PRJNA244748		244748	SRS593860	SAMN02728711	simple	1045379	Caridina rubella	Crub					Unknown		no					AUBURN UNIVERSITY	SRA158014		public	50BCCCF37FADAC7D254FEFA3F2679934	13222F74AAFE6D35E43FF7ABF8D8037E
SRR1248101	9674526	967452600	0	100	584		http://sra-download.ncbi.nlm.nih.gov/srapub/SRR1248101	SRX520232	Crub	RNA-Seq	RANDOM	TRANSCRIPTOMIC	PAIRED	100	10	ILLUMINA	Illumina HiSeq 2000	SRP041223	PRJNA244748		244748	SRS593860	SAMN02728711	simple	1045379	Caridina rubella	Crub					Unknown		no					AUBURN UNIVERSITY	SRA158014		public	94BBC9B7F44CF468FF44C69EFE20645D	5CF401A9A36551FBCF9B316241A3990D
SRR1248106	9674526	967452600	0	100	591		http://sra-download.ncbi.nlm.nih.gov/srapub/SRR1248106	SRX520232	Crub	RNA-Seq	RANDOM	TRANSCRIPTOMIC	PAIRED	100	10	ILLUMINA	Illumina HiSeq 2000	SRP041223	PRJNA244748		244748	SRS593860	SAMN02728711	simple	1045379	Caridina rubella	Crub					Unknown		no					AUBURN UNIVERSITY	SRA158014		public	33F2BEFFAAAEF6987AE14CC66F79C064	CB9F6F2DA47EC406B3BE30A9DC63A4D2
SRR1248237	13477821	1347782100	0	100	834		http://sra-download.ncbi.nlm.nih.gov/srapub/SRR1248237	SRX520264	Htrig	RNA-Seq	RANDOM	TRANSCRIPTOMIC	PAIRED	100	10	ILLUMINA	Illumina HiSeq 2000	SRP041223	PRJNA244748		244748	SRS593865	SAMN02728712	simple	418718	Halocaridinides trigonophthalma	Htrig					Unknown		no					AUBURN UNIVERSITY	SRA158014		public	120DB1B4AF0FF97423EA0780992149E1	6B332539E3E589B6C37F9C3A46991A43
SRR1248238	13477821	1347782100	0	100	815		http://sra-download.ncbi.nlm.nih.gov/srapub/SRR1248238	SRX520264	Htrig	RNA-Seq	RANDOM	TRANSCRIPTOMIC	PAIRED	100	10	ILLUMINA	Illumina HiSeq 2000	SRP041223	PRJNA244748		244748	SRS593865	SAMN02728712	simple	418718	Halocaridinides trigonophthalma	Htrig					Unknown		no					AUBURN UNIVERSITY	SRA158014		public	68B660B7AAA3C91AC3F66DEA9D2A4C0E	98DB80DA77F91F44A23AE3614808B2D6
SRR1248247	11638100	1163810000	0	100	707		http://sra-download.ncbi.nlm.nih.gov/srapub/SRR1248247	SRX520309	Mloh	RNA-Seq	RANDOM	TRANSCRIPTOMIC	PAIRED	100	10	ILLUMINA	Illumina HiSeq 2000	SRP041223	PRJNA244748		244748	SRS593883	SAMN02728713	simple	696196	Metabetaeus lohena	Mloh					Unknown		no					AUBURN UNIVERSITY	SRA158014		public	85E3F16DBBFE680EA7B831BCAD938081	016ED0872A8D035F236FF183F39C1E6C
SRR1248249	11638100	1163810000	0	100	697		http://sra-download.ncbi.nlm.nih.gov/srapub/SRR1248249	SRX520309	Mloh	RNA-Seq	RANDOM	TRANSCRIPTOMIC	PAIRED	100	10	ILLUMINA	Illumina HiSeq 2000	SRP041223	PRJNA244748		244748	SRS593883	SAMN02728713	simple	696196	Metabetaeus lohena	Mloh					Unknown		no					AUBURN UNIVERSITY	SRA158014		public	00522B86FA9887662EBD89A885B42DC1	BE4FAAEACE148E2A288BEE0A6AF466F9
SRR1248250	12989515	1298951500	0	100	788		http://sra-download.ncbi.nlm.nih.gov/srapub/SRR1248250	SRX520310	Mmin	RNA-Seq	RANDOM	TRANSCRIPTOMIC	PAIRED	100	10	ILLUMINA	Illumina HiSeq 2000	SRP041223	PRJNA244748		244748	SRS593884	SAMN02728714	simple	1378269	Metabetaeus minutus	Mmin					Unknown		no					AUBURN UNIVERSITY	SRA158014		public	A88A8B10E2B865EBA18D1F280FF2CF5D	BFD07698350AE9CA05F9B1C010A2F451
SRR1248251	12989515	1298951500	0	100	780		http://sra-download.ncbi.nlm.nih.gov/srapub/SRR1248251	SRX520310	Mmin	RNA-Seq	RANDOM	TRANSCRIPTOMIC	PAIRED	100	10	ILLUMINA	Illumina HiSeq 2000	SRP041223	PRJNA244748		244748	SRS593884	SAMN02728714	simple	1378269	Metabetaeus minutus	Mmin					Unknown		no					AUBURN UNIVERSITY	SRA158014		public	EB429C3F554F5C1000CAA454AFAEF2A9	64332D6151A93F492058A1A9255C87C5
SRR1258878	123897619	12637557138	123897619	102	7637		http://sra-download.ncbi.nlm.nih.gov/srapub/SRR1258878	SRX523853		RNA-Seq	cDNA	TRANSCRIPTOMIC	PAIRED	50	0	ILLUMINA	Illumina HiSeq 2500	SRP017473	PRJNA183420		183420	SRS595869	SAMN02732183	simple	6717	Astacus leptodactylus	CHHeffect-gills					female		no					ISRAEL OCEANOGRAPHIC AND LIMNOLOGICAL RESEARCH	SRA062014		public	11B78BDC0EA2C00701FC7C30C658815D	B5E50C2D6E580A9D2BE9DD312D51C6A4
SRR1262377	125004378	12750446556	125004378	102	7768		http://sra-download.ncbi.nlm.nih.gov/srapub/SRR1262377	SRX523853		RNA-Seq	cDNA	TRANSCRIPTOMIC	PAIRED	50	0	ILLUMINA	Illumina HiSeq 2500	SRP017473	PRJNA183420		183420	SRS595869	SAMN02732183	simple	6717	Astacus leptodactylus	CHHeffect-gills					female		no					ISRAEL OCEANOGRAPHIC AND LIMNOLOGICAL RESEARCH	SRA062014		public	477FED646445F92EBE760594836BC83C	5BAED823E23931F0369E46DFA268124B
SRR1262390	106503804	10863388008	106503804	102	6579		http://sra-download.ncbi.nlm.nih.gov/srapub/SRR1262390	SRX523853		RNA-Seq	cDNA	TRANSCRIPTOMIC	PAIRED	50	0	ILLUMINA	Illumina HiSeq 2500	SRP017473	PRJNA183420		183420	SRS595869	SAMN02732183	simple	6717	Astacus leptodactylus	CHHeffect-gills					female		no					ISRAEL OCEANOGRAPHIC AND LIMNOLOGICAL RESEARCH	SRA062014		public	24DCA14B5AE968FEE06473DD106F6C24	6D314B440CEEA5DE93E36E1E8FF2BC40
SRR1296555	42816223	4281622300	42816223	100	3034		http://sra-download.ncbi.nlm.nih.gov/srapub/SRR1296555	SRX550967		RNA-Seq	PolyA	TRANSCRIPTOMIC	PAIRED	0	0	ILLUMINA	Illumina HiSeq 2000	SRP042195	PRJNA242763		242763	SRS618696	SAMN02798130	simple	88015	Eurytemora affinis	Eaffinis_VibrioF10exposed					female		no					WOODS HOLE OCEANOGRAPHIC	SRA149357		public	D78FFE8ED36EB761BDE9970F227B9BC6	0DB098BBED505F1AAE4798C7F548E171
SRR1297318	31730129	3173012900	31730129	100	2253		http://sra-download.ncbi.nlm.nih.gov/srapub/SRR1297318	SRX551609		RNA-Seq	PolyA	TRANSCRIPTOMIC	PAIRED	0	0	ILLUMINA	Illumina HiSeq 2000	SRP042195	PRJNA242763		242763	SRS618696	SAMN02798130	simple	88015	Eurytemora affinis	Eaffinis_VibrioF10exposed					female		no					WOODS HOLE OCEANOGRAPHIC	SRA149357		public	FA7DAECC54C15B3FDBB6768F081A35DD	95A65AAA66ADAFD60102D1B6AE208354
SRR1298386	30284325	3028432500	30284325	100	2154		http://sra-download.ncbi.nlm.nih.gov/srapub/SRR1298386	SRX552658		RNA-Seq	PolyA	TRANSCRIPTOMIC	PAIRED	0	0	ILLUMINA	Illumina HiSeq 2000	SRP042195	PRJNA242763		242763	SRS618696	SAMN02798130	simple	88015	Eurytemora affinis	Eaffinis_VibrioF10exposed					female		no					WOODS HOLE OCEANOGRAPHIC	SRA149357		public	4A14DBB835B006D9BF7ADB4B06413B62	C30A0841787DB62E351D7550B28C20D4
SRR1298416	55492800	5549280000	55492800	100	3921		http://sra-download.ncbi.nlm.nih.gov/srapub/SRR1298416	SRX552686		RNA-Seq	PolyA	TRANSCRIPTOMIC	PAIRED	0	0	ILLUMINA	Illumina HiSeq 2000	SRP042195	PRJNA242763		242763	SRS618696	SAMN02798130	simple	88015	Eurytemora affinis	Eaffinis_VibrioF10exposed					female		no					WOODS HOLE OCEANOGRAPHIC	SRA149357		public	793042638408092DF61D9F18F37FAA04	0B09B6289D623558BF9854DF0BDC434C
SRR1298419	48150510	4815051000	48150510	100	3405		http://sra-download.ncbi.nlm.nih.gov/srapub/SRR1298419	SRX552687		RNA-Seq	PolyA	TRANSCRIPTOMIC	PAIRED	0	0	ILLUMINA	Illumina HiSeq 2000	SRP042195	PRJNA242763		242763	SRS620067	SAMN02798131	simple	88015	Eurytemora affinis	Eaffinis_Vibrioordaliiexposed					female		no					WOODS HOLE OCEANOGRAPHIC	SRA149357		public	FCE36A5323D82DAE938513B1D8756249	9C20C52E50099075D95B685F32C4237C
SRR1298422	36304892	3630489200	36304892	100	2576		http://sra-download.ncbi.nlm.nih.gov/srapub/SRR1298422	SRX552688		RNA-Seq	PolyA	TRANSCRIPTOMIC	PAIRED	0	0	ILLUMINA	Illumina HiSeq 2000	SRP042195	PRJNA242763		242763	SRS620067	SAMN02798131	simple	88015	Eurytemora affinis	Eaffinis_Vibrioordaliiexposed					female		no					WOODS HOLE OCEANOGRAPHIC	SRA149357		public	39E00E362BAB02F41CDE74D4082C780B	6E3FEECE2FD997B707B9EF76A75C10ED
SRR1298424	47352305	4735230500	47352305	100	3349		http://sra-download.ncbi.nlm.nih.gov/srapub/SRR1298424	SRX552689		RNA-Seq	PolyA	TRANSCRIPTOMIC	PAIRED	0	0	ILLUMINA	Illumina HiSeq 2000	SRP042195	PRJNA242763		242763	SRS620067	SAMN02798131	simple	88015	Eurytemora affinis	Eaffinis_Vibrioordaliiexposed					female		no					WOODS HOLE OCEANOGRAPHIC	SRA149357		public	7F6F08D0C3C86E6B09F0FC3269D13F2D	455A4442A6DCF545DA3473C0B1BA2128
SRR1298426	33479548	3347954800	33479548	100	2377		http://sra-download.ncbi.nlm.nih.gov/srapub/SRR1298426	SRX552690		RNA-Seq	PolyA	TRANSCRIPTOMIC	PAIRED	0	0	ILLUMINA	Illumina HiSeq 2000	SRP042195	PRJNA242763		242763	SRS620067	SAMN02798131	simple	88015	Eurytemora affinis	Eaffinis_Vibrioordaliiexposed					female		no					WOODS HOLE OCEANOGRAPHIC	SRA149357		public	969A4CB879DC3C50A34E678253C5340E	3E234A30F44FD10CEE8DA11477020DAA
SRR1298702	114473505	22894701000	114473505	200	14787		http://sra-download.ncbi.nlm.nih.gov/srapub/SRR1298702	SRX552889		RNA-Seq	PolyA	TRANSCRIPTOMIC	PAIRED	0	0	ILLUMINA	Illumina HiSeq 2000	SRP042195	PRJNA242763		242763	SRS620266	SAMN02798133	simple	88015	Eurytemora affinis	Eaffinis_pooledsample					female		no					WOODS HOLE OCEANOGRAPHIC	SRA149357		public	EF9B84AAD5E2D159E0232C839E915565	D008D2DE01FF3C67F72BC3282693BBC0
SRR1298705	26696262	2669626200	26696262	100	1902		http://sra-download.ncbi.nlm.nih.gov/srapub/SRR1298705	SRX552890		RNA-Seq	PolyA	TRANSCRIPTOMIC	PAIRED	0	0	ILLUMINA	Illumina HiSeq 2000	SRP042195	PRJNA242763		242763	SRS620267	SAMN02798132	simple	88015	Eurytemora affinis	Eaffinis_noVibrioexposure					female		no					WOODS HOLE OCEANOGRAPHIC	SRA149357		public	41386FAD7E4076A55C61DC6E59763B7A	3803641D1167C1E2A0E19322228D0E04
SRR1298712	22918499	2291849900	22918499	100	1630		http://sra-download.ncbi.nlm.nih.gov/srapub/SRR1298712	SRX552893		RNA-Seq	PolyA	TRANSCRIPTOMIC	PAIRED	0	0	ILLUMINA	Illumina HiSeq 2000	SRP042195	PRJNA242763		242763	SRS620267	SAMN02798132	simple	88015	Eurytemora affinis	Eaffinis_noVibrioexposure					female		no					WOODS HOLE OCEANOGRAPHIC	SRA149357		public	5AB1227C403FEA179059A64CDC462B82	D91270A11F39784ECDF2A2216113A055
SRR1298714	25111309	2511130900	25111309	100	1788		http://sra-download.ncbi.nlm.nih.gov/srapub/SRR1298714	SRX552894		RNA-Seq	PolyA	TRANSCRIPTOMIC	PAIRED	0	0	ILLUMINA	Illumina HiSeq 2000	SRP042195	PRJNA242763		242763	SRS620267	SAMN02798132	simple	88015	Eurytemora affinis	Eaffinis_noVibrioexposure					female		no					WOODS HOLE OCEANOGRAPHIC	SRA149357		public	FBDC28D5A8B89A7176A4F42554CA77F6	A866C724AA23B98464DD8440FD18B362
SRR1298716	29395144	2939514400	29395144	100	2084		http://sra-download.ncbi.nlm.nih.gov/srapub/SRR1298716	SRX552897		RNA-Seq	PolyA	TRANSCRIPTOMIC	PAIRED	0	0	ILLUMINA	Illumina HiSeq 2000	SRP042195	PRJNA242763		242763	SRS620267	SAMN02798132	simple	88015	Eurytemora affinis	Eaffinis_noVibrioexposure					female		no					WOODS HOLE OCEANOGRAPHIC	SRA149357		public	B144CD9FB71F1CBDD5FAEC7D3C4B0748	1EC28574FA8D0A8CE28FF2EF71ACBAC0
SRR1407787	10943258	1177446112	3655483	107	642		http://sra-download.ncbi.nlm.nih.gov/srapub/SRR1407787	SRX602538	RNAseq_Lv_eye	RNA-Seq	PolyA	TRANSCRIPTOMIC	PAIRED	300	0	ILLUMINA	Illumina Genome Analyzer IIx	SRP043261	PRJNA252793	2	252793	SRS638274	SAMN02863073	simple	6689	Litopenaeus vannamei	Lvan_rnaseq					not determined		no					CNRS	SRA170792		public	4D13EC1D377397EF19058CF59501BE4A	803B221A4D1A75A5A40B648ABB7D6F42
SRR1407788	760697	76212851	222015	100	45		http://sra-download.ncbi.nlm.nih.gov/srapub/SRR1407788	SRX602539	RNAseq_Lv_stomach	RNA-Seq	PolyA	TRANSCRIPTOMIC	PAIRED	300	0	ILLUMINA	Illumina Genome Analyzer IIx	SRP043261	PRJNA252793	2	252793	SRS638274	SAMN02863073	simple	6689	Litopenaeus vannamei	Lvan_rnaseq					not determined		no					CNRS	SRA170792		public	45C59D938B46C9132C6034106D84726F	8BE3E2E015674FA842FC932E604615C5
SRR1407789	612280	62174516	189169	101	36		http://sra-download.ncbi.nlm.nih.gov/srapub/SRR1407789	SRX602541	RNAseq_Lv_heart	RNA-Seq	PolyA	TRANSCRIPTOMIC	PAIRED	300	0	ILLUMINA	Illumina Genome Analyzer IIx	SRP043261	PRJNA252793	2	252793	SRS638274	SAMN02863073	simple	6689	Litopenaeus vannamei	Lvan_rnaseq					not determined		no					CNRS	SRA170792		public	45B00740A678B3D3A19CD4311F85156D	02CBD54D74658EE3D242B2A5CC5CB5C5
SRR1407790	24816852	2615849494	8238905	105	1508		http://sra-download.ncbi.nlm.nih.gov/srapub/SRR1407790	SRX602542	RNAseq_Lv_hp	RNA-Seq	PolyA	TRANSCRIPTOMIC	PAIRED	300	0	ILLUMINA	Illumina Genome Analyzer IIx	SRP043261	PRJNA252793	2	252793	SRS638274	SAMN02863073	simple	6689	Litopenaeus vannamei	Lvan_rnaseq					not determined		no					CNRS	SRA170792		public	72B3F01234EC4BF527B6F8C2ABFB8D7F	D77AEB7719CC87A0F2F17749727FF1E0
SRR1407791	10742632	1196354211	3822834	111	642		http://sra-download.ncbi.nlm.nih.gov/srapub/SRR1407791	SRX602543	RNAseq_Lv_head	RNA-Seq	PolyA	TRANSCRIPTOMIC	PAIRED	300	0	ILLUMINA	Illumina Genome Analyzer IIx	SRP043261	PRJNA252793	2	252793	SRS638274	SAMN02863073	simple	6689	Litopenaeus vannamei	Lvan_rnaseq					not determined		no					CNRS	SRA170792		public	62D6D115447843D650F48E039196740B	2035ABEC4F9A003DBDC4E0BFCAAD52BD
SRR1509456	41756755	8351351000	41756755	200	5477		http://sra-download.ncbi.nlm.nih.gov/srapub/SRR1509456	SRX648256	IDX3-muscle	RNA-Seq	RANDOM	TRANSCRIPTOMIC	PAIRED	0	0	ILLUMINA	Illumina HiSeq 2000	SRP044128	PRJNA248057	2	248057	SRS654768	SAMN02904637	simple	6728	Procambarus clarkii	IDX3					female		no					CHINESE ACADEMY OF FISHERY SCIENCES	SRA174537		public	41AAE249E8AE5182A886E4230E9D39A8	03D35A4744712DA7B36F26D2A8699D56
SRR1509457	42468119	8493623800	42468119	200	5552		http://sra-download.ncbi.nlm.nih.gov/srapub/SRR1509457	SRX648257	IDX4-ovary	RNA-Seq	RANDOM	TRANSCRIPTOMIC	PAIRED	0	0	ILLUMINA	Illumina HiSeq 2000	SRP044128	PRJNA248057	2	248057	SRS654769	SAMN02904638	simple	6728	Procambarus clarkii	IDX4					female		no					CHINESE ACADEMY OF FISHERY SCIENCES	SRA174537		public	4F1C9ABFDF33B6A181FB22CE2F558628	4EAEA32773482E1B1F49058AEE467B28
SRR1509458	18030269	3606053800	18030269	200	2128		http://sra-download.ncbi.nlm.nih.gov/srapub/SRR1509458	SRX648258	pctestis	RNA-Seq	RANDOM	TRANSCRIPTOMIC	PAIRED	0	0	ILLUMINA	Illumina HiSeq 2000	SRP044128	PRJNA248057	2	248057	SRS655516	SAMN02905149	simple	6728	Procambarus clarkii	pctestis					male		no					CHINESE ACADEMY OF FISHERY SCIENCES	SRA174537		public	060140A63770F4F664A5238FC5A586DA	09589134DF9627C77C9BA5BCFEA263C1
SRR1525781	170319087	34404455574	170319087	202	22430		http://sra-download.ncbi.nlm.nih.gov/srapub/SRR1525781	SRX661927	barnacle2	RNA-Seq	PolyA	TRANSCRIPTOMIC	PAIRED	0	0	ILLUMINA	Illumina HiSeq 2000	SRP044893	PRJNA256251		256251	SRS666847	SAMN02941906	simple	1232801	Amphibalanus amphitrite	barnacle_transcriptome					missing		no					KAUST	SRA176763		public	2678E37154E58C79EC669A18A4A22C39	348BA4BECEA4F45B95E54F0CC23522EE
SRR1552196	8023109	577663848	8023109	72	355		http://sra-download.ncbi.nlm.nih.gov/srapub/SRR1552196	SRX681649	PRID33_MutI	RNA-Seq	PolyA	TRANSCRIPTOMIC	PAIRED	182	60	ILLUMINA	Illumina Genome Analyzer IIx	SRP045518	PRJNA258118		258118	SRS685309	SAMN02988313	simple	35525	Daphnia magna	PRID33_Mut					female		no					UNIVERSITY OF COLOGNE	SRA177938		public	54895245B1734FAE2CDE9BD59D289919	279C656BDC845097CE495BAA3730E574
SRR1552197	4155356	299185632	4155356	72	190		http://sra-download.ncbi.nlm.nih.gov/srapub/SRR1552197	SRX681728	PRID33_MutII	RNA-Seq	PolyA	TRANSCRIPTOMIC	PAIRED	186	60	ILLUMINA	Illumina Genome Analyzer IIx	SRP045518	PRJNA258118		258118	SRS685309	SAMN02988313	simple	35525	Daphnia magna	PRID33_Mut					female		no					UNIVERSITY OF COLOGNE	SRA177938		public	468781CF2EB1B8779ED357E46071B95B	C20F5F92F81B70496316073268A1D791
SRR1552198	3931563	283072536	3931563	72	179		http://sra-download.ncbi.nlm.nih.gov/srapub/SRR1552198	SRX681729	PRID33_MutIV	RNA-Seq	PolyA	TRANSCRIPTOMIC	PAIRED	179	59	ILLUMINA	Illumina Genome Analyzer IIx	SRP045518	PRJNA258118		258118	SRS685309	SAMN02988313	simple	35525	Daphnia magna	PRID33_Mut					female		no					UNIVERSITY OF COLOGNE	SRA177938		public	94E79FE9B22A4594B086EBD30853E663	C273095536FF903DBF6151E93E13C839
SRR1552199	5624376	404955072	5624376	72	248		http://sra-download.ncbi.nlm.nih.gov/srapub/SRR1552199	SRX681730	PRID33_WTI	RNA-Seq	PolyA	TRANSCRIPTOMIC	PAIRED	181	58	ILLUMINA	Illumina Genome Analyzer IIx	SRP045518	PRJNA258118		258118	SRS685322	SAMN02988314	simple	35525	Daphnia magna	PRID33_WT					female		no					UNIVERSITY OF COLOGNE	SRA177938		public	1ACDD0E046E1D5A346E8855B85EE018A	0DBCB9915F2A6D0BE8DDB2A5CABF062E
SRR1552200	5467430	393654960	5467430	72	233		http://sra-download.ncbi.nlm.nih.gov/srapub/SRR1552200	SRX681731	PRID33_WTII	RNA-Seq	PolyA	TRANSCRIPTOMIC	PAIRED	187	60	ILLUMINA	Illumina Genome Analyzer IIx	SRP045518	PRJNA258118		258118	SRS685322	SAMN02988314	simple	35525	Daphnia magna	PRID33_WT					female		no					UNIVERSITY OF COLOGNE	SRA177938		public	9C03757DE2DC5594067331129FC5C9F2	F49FD187AE9163308885343C076C2D71
SRR1552201	6741916	485417952	6741916	72	297		http://sra-download.ncbi.nlm.nih.gov/srapub/SRR1552201	SRX681733	PRID33_WTIII	RNA-Seq	PolyA	TRANSCRIPTOMIC	PAIRED	182	60	ILLUMINA	Illumina Genome Analyzer IIx	SRP045518	PRJNA258118		258118	SRS685322	SAMN02988314	simple	35525	Daphnia magna	PRID33_WT					female		no					UNIVERSITY OF COLOGNE	SRA177938		public	84F3AD88692AEFCF869AF98569D20466	B6B33B90A475E6C52171B7581CD00BD5
SRR1552219	3114000	224208000	3114000	72	142		http://sra-download.ncbi.nlm.nih.gov/srapub/SRR1552219	SRX681750	PRID33_ChlamyI	RNA-Seq	PolyA	TRANSCRIPTOMIC	PAIRED	184	59	ILLUMINA	Illumina Genome Analyzer IIx	SRP045518	PRJNA258118		258118	SRS685338	SAMN02988312	simple	35525	Daphnia magna	PRID33_Chlamy					female		no					UNIVERSITY OF COLOGNE	SRA177938		public	6CDC66507E2F7763EC7446B7FC6217DE	77DBDAED9760E2003A1053F01A295754
SRR1552220	3404360	245113920	3404360	72	156		http://sra-download.ncbi.nlm.nih.gov/srapub/SRR1552220	SRX681751	PRID33_ChlamyII	RNA-Seq	PolyA	TRANSCRIPTOMIC	PAIRED	185	60	ILLUMINA	Illumina Genome Analyzer IIx	SRP045518	PRJNA258118		258118	SRS685338	SAMN02988312	simple	35525	Daphnia magna	PRID33_Chlamy					female		no					UNIVERSITY OF COLOGNE	SRA177938		public	1D93683A95E10DAE270CDE88274F0FC7	294E9F2840855602BF1B8EFB0ACFCA32
SRR1552221	3444463	248001336	3444463	72	157		http://sra-download.ncbi.nlm.nih.gov/srapub/SRR1552221	SRX681752	PRID33_ChlamyIII	RNA-Seq	PolyA	TRANSCRIPTOMIC	PAIRED	182	60	ILLUMINA	Illumina Genome Analyzer IIx	SRP045518	PRJNA258118		258118	SRS685338	SAMN02988312	simple	35525	Daphnia magna	PRID33_Chlamy					female		no					UNIVERSITY OF COLOGNE	SRA177938		public	67CC2D623B18B1124037B6168494BEB0	50CB86F7BBDEEF624B3902EE2F0A50DC
SRR1559285	47566815	9608496630	47566815	202	6489		http://sra-download.ncbi.nlm.nih.gov/srapub/SRR1559285	SRX687791	A1	RNA-Seq	PolyA	TRANSCRIPTOMIC	PAIRED	200	60	ILLUMINA	Illumina HiSeq 2500	SRP045800	PRJNA259571		259571	SRS690457	SAMN03009545	simple	79674	Macrobrachium rosenbergii	A1					not applicable		no					MAJORBIO	SRA180377		public	1E26CEC93175D4A0F624D6CF1782EB1E	E0B08A11479A1C42B557C883F7B3B424
SRR1559286	33011766	6668376732	33011766	202	4574		http://sra-download.ncbi.nlm.nih.gov/srapub/SRR1559286	SRX687800	A2	RNA-Seq	PolyA	TRANSCRIPTOMIC	PAIRED	200	60	ILLUMINA	Illumina HiSeq 2500	SRP045800	PRJNA259571		259571	SRS690466	SAMN03009546	simple	79674	Macrobrachium rosenbergii	A2					not applicable		no					MAJORBIO	SRA180377		public	8413859983F21A3EB62000C1B93696A3	D2B4597169212C2A7E7D31345DA49241
SRR1559287	31578530	6378863060	31578530	202	4316		http://sra-download.ncbi.nlm.nih.gov/srapub/SRR1559287	SRX687801	B1	RNA-Seq	PolyA	TRANSCRIPTOMIC	PAIRED	200	60	ILLUMINA	Illumina HiSeq 2500	SRP045800	PRJNA259571		259571	SRS690467	SAMN03009547	simple	79674	Macrobrachium rosenbergii	B1					not applicable		no					MAJORBIO	SRA180377		public	1AE3253F46DAE4C034108354C3DB12FE	3ABA90DE7866630E981D5489AE6C013B
SRR1559288	29660548	5991430696	29660548	202	4041		http://sra-download.ncbi.nlm.nih.gov/srapub/SRR1559288	SRX687802	B2	RNA-Seq	PolyA	TRANSCRIPTOMIC	PAIRED	200	60	ILLUMINA	Illumina HiSeq 2500	SRP045800	PRJNA259571		259571	SRS690468	SAMN03009548	simple	79674	Macrobrachium rosenbergii	B2					not applicable		no					MAJORBIO	SRA180377		public	A1F3548493CCE4C260A98E1F94412F40	02F2E6589B7946A5891E1FCE6FC2F727
SRR1564428	9337648	1867529600	9337648	200	1202		http://sra-download.ncbi.nlm.nih.gov/srapub/SRR1564428	SRX691208	Cmaenas_eggs	RNA-Seq	PolyA	TRANSCRIPTOMIC	PAIRED	300	30	ILLUMINA	Illumina HiSeq 2500	SRP046052	PRJNA255867		255867	SRS693679	SAMN03016040	simple	6759	Carcinus maenas	C.maenas_eggs_1					n/a		no					UNIVERSITY OF EXETER	SRA181185		public	4AB2B3244FD0F462666288CA857FA4DC	737CBBA77A87BA03EF17520529F726D2
SRR1572181	11929821	2385964200	11929821	200	1534		http://sra-download.ncbi.nlm.nih.gov/srapub/SRR1572181	SRX698361	Cmaenas_epidermis	RNA-Seq	PolyA	TRANSCRIPTOMIC	PAIRED	300	30	ILLUMINA	Illumina HiSeq 2500	SRP046052	PRJNA255867		255867	SRS698586	SAMN03016043	simple	6759	Carcinus maenas	C.maenas_epidermis_1					male		no					UNIVERSITY OF EXETER	SRA183362		public	D34DEF8CF55B63A27D5566AF62EBE48E	76DD45BB68BBF2CB404BAA891A043623
SRR1586326	13463765	2692753000	13463765	200	1721		http://sra-download.ncbi.nlm.nih.gov/srapub/SRR1586326	SRX710630	Cmaenas_eye	RNA-Seq	PolyA	TRANSCRIPTOMIC	PAIRED	300	30	ILLUMINA	Illumina HiSeq 2500	SRP046052	PRJNA255867		255867	SRS709376	SAMN03016047	simple	6759	Carcinus maenas	C.maenas_eye_1					male		no					UNIVERSITY OF EXETER	SRA185917		public	A110B6C2FEC8D5F834E356AAAE085DDE	448A487F8F0DDBE3FAEE14130AB3FBAF
SRR1589617	10110102	2022020400	10110102	200	1297		http://sra-download.ncbi.nlm.nih.gov/srapub/SRR1589617	SRX713887	Cmaenas_gill	RNA-Seq	PolyA	TRANSCRIPTOMIC	PAIRED	300	30	ILLUMINA	Illumina HiSeq 2500	SRP046052	PRJNA255867		255867	SRS711835	SAMN03016050	simple	6759	Carcinus maenas	C.maenas_gill_1					male		no					UNIVERSITY OF EXETER	SRA187575		public	A31261976EF9EF2CE88C55A9D8F198F3	75BDA49C1520CEEFB2C580582939E2D9
SRR1609917	24169410	4882220820	24169410	202	3036		http://sra-download.ncbi.nlm.nih.gov/srapub/SRR1609917	SRX730546		RNA-Seq	unspecified	TRANSCRIPTOMIC	PAIRED	0	0	ILLUMINA	Illumina HiSeq 2000	SRP048814	PRJNA263534		263534	SRS719752	SAMN03103702	simple	6689	Litopenaeus vannamei	A3					not collected		no					EAST CHINA NORMAL UNIVERSITY	SRA189279		public	CF3E665B30C22324E6CD546E86B51B3A	9B802DF23F7A46AB5704F4547048BDAC
SRR1612556	10611241	2122248200	10611241	200	1373		http://sra-download.ncbi.nlm.nih.gov/srapub/SRR1612556	SRX732924	Cmaenas_$heamolymph	RNA-Seq	PolyA	TRANSCRIPTOMIC	PAIRED	300	30	ILLUMINA	Illumina HiSeq 2500	SRP046052	PRJNA255867		255867	SRS721713	SAMN03016054	simple	6759	Carcinus maenas	C.maenas_heamolymph_1					male		no					UNIVERSITY OF EXETER	SRA191054		public	6A59215421F5FF64798F710C29563433	87D17D58FAA526D36FA98E9CB6130C8E
SRR1613952	42054318	8486782136	42054318	201	5226		http://sra-download.ncbi.nlm.nih.gov/srapub/SRR1613952	SRX734230	SD-rep1	RNA-Seq	PolyA	TRANSCRIPTOMIC	PAIRED	200	0	ILLUMINA	Illumina HiSeq 2000	SRP048974	PRJNA263967		263967	SRS722729	SAMN03112848	simple	6832	Tigriopus californicus	SD_rep1					not applicable		no					SCRIPPS INSTITUTION OF OCEANOGRAPHY	SRA191198		public	B234377DDDB168A0F89B940EC103EFD4	CE42E151A4489D5BF1239375F1A33F31
SRR1613955	13280498	2390489640	13280498	180	1576		http://sra-download.ncbi.nlm.nih.gov/srapub/SRR1613955	SRX734232	SD-rep2	RNA-Seq	PolyA	TRANSCRIPTOMIC	PAIRED	200	0	ILLUMINA	Illumina HiSeq 2000	SRP048974	PRJNA263967		263967	SRS722730	SAMN03112849	simple	6832	Tigriopus californicus	SD_rep2					not applicable		no					SCRIPPS INSTITUTION OF OCEANOGRAPHY	SRA191200		public	F961EF21328E5E73EFAE65BA29F5EAF9	C0D78A937491C90A1CAFEAB76E54A09D
SRR1613958	12307960	2461592000	12307960	200	1614		http://sra-download.ncbi.nlm.nih.gov/srapub/SRR1613958	SRX734234	SCN-rep1	RNA-Seq	PolyA	TRANSCRIPTOMIC	PAIRED	200	0	ILLUMINA	Illumina HiSeq 2000	SRP048974	PRJNA263967		263967	SRS722732	SAMN03112850	simple	6832	Tigriopus californicus	SCN_rep1					not applicable		no					SCRIPPS INSTITUTION OF OCEANOGRAPHY	SRA191201		public	2AB00919A5AD05E79A33EB463D103B7A	080176CA2392C4DF17B035A6F2DA462A
SRR1613959	12307960	2461592000	12307960	200	1614		http://sra-download.ncbi.nlm.nih.gov/srapub/SRR1613959	SRX734234	SCN-rep1	RNA-Seq	PolyA	TRANSCRIPTOMIC	PAIRED	200	0	ILLUMINA	Illumina HiSeq 2000	SRP048974	PRJNA263967		263967	SRS722732	SAMN03112850	simple	6832	Tigriopus californicus	SCN_rep1					not applicable		no					SCRIPPS INSTITUTION OF OCEANOGRAPHY	SRA191201		public	2AB00919A5AD05E79A33EB463D103B7A	080176CA2392C4DF17B035A6F2DA462A
SRR1613967	12805901	2305062180	12805901	180	1506		http://sra-download.ncbi.nlm.nih.gov/srapub/SRR1613967	SRX734242	SDfxSCNm-rep1	RNA-Seq	PolyA	TRANSCRIPTOMIC	PAIRED	200	0	ILLUMINA	Illumina HiSeq 2000	SRP048974	PRJNA263967		263967	SRS722739	SAMN03112851	simple	6832	Tigriopus californicus	SDfxSCNm_rep1					not applicable		no					SCRIPPS INSTITUTION OF OCEANOGRAPHY	SRA191202		public	6BE11671E8B645911EE06DCB09FD3FC8	FD43960AD69D8790DB3C47ADB8B721DC
SRR1613968	43076623	8615324600	43076623	200	5688		http://sra-download.ncbi.nlm.nih.gov/srapub/SRR1613968	SRX734243	SDfxSCNm-rep2	RNA-Seq	PolyA	TRANSCRIPTOMIC	PAIRED	200	0	ILLUMINA	Illumina HiSeq 2000	SRP048974	PRJNA263967		263967	SRS722740	SAMN03112852	simple	6832	Tigriopus californicus	SDfxSCNm_rep2					not applicable		no					SCRIPPS INSTITUTION OF OCEANOGRAPHY	SRA191204		public	A6FBB234396B1074388B8AD19331B130	DD171F3F5880D74C8318CD0329DCBAB0
SRR1613969	38130558	7626111600	38130558	200	5072		http://sra-download.ncbi.nlm.nih.gov/srapub/SRR1613969	SRX734244	SCNfxSDm-rep1	RNA-Seq	PolyA	TRANSCRIPTOMIC	PAIRED	200	0	ILLUMINA	Illumina HiSeq 2000	SRP048974	PRJNA263967		263967	SRS722741	SAMN03112853	simple	6832	Tigriopus californicus	SCNfxSDm_rep1					not applicable		no					SCRIPPS INSTITUTION OF OCEANOGRAPHY	SRA191205		public	1A842E430B516AEAABB3DF01672D720F	E2441E929D18DA821844B68E4DC02B70
SRR1613970	37842959	7568591800	37842959	200	5021		http://sra-download.ncbi.nlm.nih.gov/srapub/SRR1613970	SRX734245	SCNfxSDm-rep2	RNA-Seq	PolyA	TRANSCRIPTOMIC	PAIRED	200	0	ILLUMINA	Illumina HiSeq 2000	SRP048974	PRJNA263967		263967	SRS722742	SAMN03112854	simple	6832	Tigriopus californicus	SCNfxSDm_rep2					not applicable		no					SCRIPPS INSTITUTION OF OCEANOGRAPHY	SRA191206		public	7A2660F65C23EC3FB34D6B27CC62636D	C8251848C73EED2605638B82D0BF768E
SRR1618514	24383869	4925541538	24383869	202	3062		http://sra-download.ncbi.nlm.nih.gov/srapub/SRR1618514	SRX739802		RNA-Seq	unspecified	TRANSCRIPTOMIC	PAIRED	0	0	ILLUMINA	Illumina HiSeq 2000	SRP048814	PRJNA263534		263534	SRS727540	SAMN03103703	simple	6689	Litopenaeus vannamei	A30					not collected		no					EAST CHINA NORMAL UNIVERSITY	SRA189279		public	1F9A2F2D418F823DE06101983DAB297C	7BF82BCF115190B8096D0BDDB920F747
SRR1626906	42054318	8486782136	42054318	201	5226		http://sra-download.ncbi.nlm.nih.gov/srapub/SRR1626906	SRX742093		RNA-Seq	cDNA	TRANSCRIPTOMIC	PAIRED	0	0	ILLUMINA	Illumina HiSeq 2000	SRP049247	PRJNA264820	2	264820	SRS729785	SAMN03142822	simple	6832	Tigriopus californicus	GSM1531286							no					GEO	SRA195327		public	B234377DDDB168A0F89B940EC103EFD4	CE42E151A4489D5BF1239375F1A33F31
SRR1626907	13280498	2390489640	13280498	180	1576		http://sra-download.ncbi.nlm.nih.gov/srapub/SRR1626907	SRX742094		RNA-Seq	cDNA	TRANSCRIPTOMIC	PAIRED	0	0	ILLUMINA	Illumina HiSeq 2000	SRP049247	PRJNA264820	2	264820	SRS729786	SAMN03142820	simple	6832	Tigriopus californicus	GSM1531287							no					GEO	SRA195327		public	F961EF21328E5E73EFAE65BA29F5EAF9	C0D78A937491C90A1CAFEAB76E54A09D
SRR1626909	12307960	2461592000	12307960	200	1614		http://sra-download.ncbi.nlm.nih.gov/srapub/SRR1626909	SRX742096		RNA-Seq	cDNA	TRANSCRIPTOMIC	PAIRED	0	0	ILLUMINA	Illumina HiSeq 2000	SRP049247	PRJNA264820	2	264820	SRS729788	SAMN03142823	simple	6832	Tigriopus californicus	GSM1531289							no					GEO	SRA195327		public	2AB00919A5AD05E79A33EB463D103B7A	080176CA2392C4DF17B035A6F2DA462A
SRR1626911	12805901	2305062180	12805901	180	1506		http://sra-download.ncbi.nlm.nih.gov/srapub/SRR1626911	SRX742098		RNA-Seq	cDNA	TRANSCRIPTOMIC	PAIRED	0	0	ILLUMINA	Illumina HiSeq 2000	SRP049247	PRJNA264820	2	264820	SRS729790	SAMN03142825	simple	6832	Tigriopus californicus	GSM1531291							no					GEO	SRA195327		public	6BE11671E8B645911EE06DCB09FD3FC8	FD43960AD69D8790DB3C47ADB8B721DC
SRR1626912	43076623	8615324600	43076623	200	5688		http://sra-download.ncbi.nlm.nih.gov/srapub/SRR1626912	SRX742099		RNA-Seq	cDNA	TRANSCRIPTOMIC	PAIRED	0	0	ILLUMINA	Illumina HiSeq 2000	SRP049247	PRJNA264820	2	264820	SRS729791	SAMN03142828	simple	6832	Tigriopus californicus	GSM1531292							no					GEO	SRA195327		public	A6FBB234396B1074388B8AD19331B130	DD171F3F5880D74C8318CD0329DCBAB0
SRR1626913	38130558	7626111600	38130558	200	5072		http://sra-download.ncbi.nlm.nih.gov/srapub/SRR1626913	SRX742100		RNA-Seq	cDNA	TRANSCRIPTOMIC	PAIRED	0	0	ILLUMINA	Illumina HiSeq 2000	SRP049247	PRJNA264820	2	264820	SRS729792	SAMN03142826	simple	6832	Tigriopus californicus	GSM1531293							no					GEO	SRA195327		public	1A842E430B516AEAABB3DF01672D720F	E2441E929D18DA821844B68E4DC02B70
SRR1626914	37842959	7568591800	37842959	200	5021		http://sra-download.ncbi.nlm.nih.gov/srapub/SRR1626914	SRX742101		RNA-Seq	cDNA	TRANSCRIPTOMIC	PAIRED	0	0	ILLUMINA	Illumina HiSeq 2000	SRP049247	PRJNA264820	2	264820	SRS729793	SAMN03142827	simple	6832	Tigriopus californicus	GSM1531294							no					GEO	SRA195327		public	7A2660F65C23EC3FB34D6B27CC62636D	C8251848C73EED2605638B82D0BF768E
SRR1630818	27094167	4876950060	27094167	180	3362		http://sra-download.ncbi.nlm.nih.gov/srapub/SRR1630818	SRX743624		RNA-Seq	size fractionation	TRANSCRIPTOMIC	PAIRED	0	0	ILLUMINA	Illumina HiSeq 2000	SRP049274	PRJNA264373		264373	SRS731327	SAMN03144212	simple	210409	Portunus trituberculatus	Pt-transcriptome					not applicable		no					NINGBO UNIVERSITY	SRA192782		public	10787A06E8249F6A31957F4C8A2057D1	F2A551F943EF5FE5EA1EF71B9C3367E6
SRR1632279	9657081	1931416200	9657081	200	1244		http://sra-download.ncbi.nlm.nih.gov/srapub/SRR1632279	SRX744550	Cmaenas_heart	RNA-Seq	PolyA	TRANSCRIPTOMIC	PAIRED	300	30	ILLUMINA	Illumina HiSeq 2500	SRP046052	PRJNA255867		255867	SRS731920	SAMN03016058	simple	6759	Carcinus maenas	C.maenas_heart_1					male		no					UNIVERSITY OF EXETER	SRA196658		public	9FF47382F7EDEF7733532AE3616881BF	1B4D9F5D5D33BCC956B8C4856F4E7096
SRR1632285	9216408	1843281600	9216408	200	1192		http://sra-download.ncbi.nlm.nih.gov/srapub/SRR1632285	SRX744554	Cmaenas_hepatopancreas	RNA-Seq	PolyA	TRANSCRIPTOMIC	PAIRED	300	30	ILLUMINA	Illumina HiSeq 2500	SRP046052	PRJNA255867		255867	SRS731923	SAMN03016062	simple	6759	Carcinus maenas	C.maenas_hepatopancreas_1					male		no					UNIVERSITY OF EXETER	SRA196664		public	DF7F6B0AAA99F64532C5E2AF7E60CFA2	220FBBB8CB664331A091964FB3A81FD7
SRR1632289	8685232	1737046400	8685232	200	1120		http://sra-download.ncbi.nlm.nih.gov/srapub/SRR1632289	SRX744557	Cmaenas_intestine	RNA-Seq	PolyA	TRANSCRIPTOMIC	PAIRED	300	30	ILLUMINA	Illumina HiSeq 2500	SRP046052	PRJNA255867		255867	SRS731924	SAMN03016066	simple	6759	Carcinus maenas	C.maenas_intestine_1					female		no					UNIVERSITY OF EXETER	SRA196667		public	1F99B92C8A91DDF6554ABEF6A4F863F6	3A9FE84AE41BDCFA4F627FFEA83512A4
SRR1632290	17251355	3450271000	17251355	200	2226		http://sra-download.ncbi.nlm.nih.gov/srapub/SRR1632290	SRX744558	Cmaenas_muscle	RNA-Seq	PolyA	TRANSCRIPTOMIC	PAIRED	300	30	ILLUMINA	Illumina HiSeq 2500	SRP046052	PRJNA255867		255867	SRS731925	SAMN03016070	simple	6759	Carcinus maenas	C.maenas_muscle_1					male		no					UNIVERSITY OF EXETER	SRA196668		public	4E4806E6E1BCB9D5E2E4DC48DB05C9BA	8C99BF74E14DD5908DE01F8F1082F7AA
SRR1632291	14278257	2855651400	14278257	200	1834		http://sra-download.ncbi.nlm.nih.gov/srapub/SRR1632291	SRX744559	Cmaenas_nerve	RNA-Seq	PolyA	TRANSCRIPTOMIC	PAIRED	300	30	ILLUMINA	Illumina HiSeq 2500	SRP046052	PRJNA255867		255867	SRS731926	SAMN03016074	simple	6759	Carcinus maenas	C.maenas_nerve_1					male		no					UNIVERSITY OF EXETER	SRA196669		public	483407B55CB6900964FFC509EF333083	B8FE2893A2767D3C72C0D49007A61E22
SRR1632292	11125170	2225034000	11125170	200	1433		http://sra-download.ncbi.nlm.nih.gov/srapub/SRR1632292	SRX744561	Cmaenas_ovary	RNA-Seq	PolyA	TRANSCRIPTOMIC	PAIRED	300	30	ILLUMINA	Illumina HiSeq 2500	SRP046052	PRJNA255867		255867	SRS731928	SAMN03016078	simple	6759	Carcinus maenas	C.maenas_ovary_1					female		no					UNIVERSITY OF EXETER	SRA196672		public	34F23C4D2C2A4590FCC7AB6F45A54A36	AC778D146E48D4E01B0DC7E099B8502F
SRR1632293	13197599	2639519800	13197599	200	1717		http://sra-download.ncbi.nlm.nih.gov/srapub/SRR1632293	SRX744562	Cmaenas_testis	RNA-Seq	PolyA	TRANSCRIPTOMIC	PAIRED	300	30	ILLUMINA	Illumina HiSeq 2500	SRP046052	PRJNA255867		255867	SRS731929	SAMN03016082	simple	6759	Carcinus maenas	C.maenas_testis_1					male		no					UNIVERSITY OF EXETER	SRA196673		public	B14FF7DA3877BABDBF065BCE0CB481B4	CB6FDB331B9CC3682734251B814C32B6
SRR1653452	18962538	3413256840	18962538	180	2237		http://sra-download.ncbi.nlm.nih.gov/srapub/SRR1653452	SRX760284	Eyestalk M. rosenbergii	RNA-Seq	cDNA	TRANSCRIPTOMIC	PAIRED	569	10	ILLUMINA	Illumina HiScanSQ	SRP049917	PRJNA267466		267466	SRS744908	SAMN03196404	simple	79674	Macrobrachium rosenbergii	Eyestalk transcriptome of M. rosenbergii					female		no					MAHIDOL UNIVERSITY	SRA201243		public	879B20052CF86A0862B4CBA4F87FE5D6	27EC86E208E20B91145339FC3F3A90E2
SRR1653453	18962539	3413257020	18962539	180	2245		http://sra-download.ncbi.nlm.nih.gov/srapub/SRR1653453	SRX760285	CNS M. rosenbergii	RNA-Seq	cDNA	TRANSCRIPTOMIC	PAIRED	649	10	ILLUMINA	Illumina HiScanSQ	SRP049917	PRJNA267466		267466	SRS744909	SAMN03196405	simple	79674	Macrobrachium rosenbergii	Central nervous system transcriptome of M. rosenbergii					female		no					MAHIDOL UNIVERSITY	SRA201352		public	718937A81D1928A8063379FF083AA49B	F344422064C8DCD034BB05AA558BDC05
SRR1653454	18962701	3413286180	18962701	180	2216		http://sra-download.ncbi.nlm.nih.gov/srapub/SRR1653454	SRX760286	Ovary transcriptome of M. rosenbergii	RNA-Seq	cDNA	TRANSCRIPTOMIC	PAIRED	573	10	ILLUMINA	Illumina HiScanSQ	SRP049917	PRJNA267466		267466	SRS744910	SAMN03196406	simple	79674	Macrobrachium rosenbergii	Ovary transcriptome of M. rosenbergii					female		no					MAHIDOL UNIVERSITY	SRA201353		public	701E4AE9CC583D45ADFECE225A102129	30C86FEB1E5C5C60166C3CA69033072A
SRR1664735	102846497	20774992394	102846497	202	12814		http://sra-download.ncbi.nlm.nih.gov/srapub/SRR1664735	SRX769734	Pnana_RNASeq	RNA-Seq	cDNA	TRANSCRIPTOMIC	PAIRED	0	0	ILLUMINA	Illumina HiSeq 2000	SRP050321	PRJNA268783	2	268783	SRS753882	SAMN03224202	simple	565004	Paracyclopina nana	Pnana_RNASeq							no					SUNGKYUNKWAN UNIVERSITY	SRA205319		public	257B87B5F0F9277178022C6E84A70FBC	DAB25B61B86424E91B59B84B118C7912
SRR1756093	43801566	8052306883	43801566	183	4916		http://sra-download.ncbi.nlm.nih.gov/srapub/SRR1756093	SRX841111	FmergHP2	RNA-Seq	PolyA	TRANSCRIPTOMIC	PAIRED	0	0	ILLUMINA	Illumina HiSeq 2000	SRP049969	PRJNA267611		267611	SRS817710	SAMN03198712	simple	71412	Fenneropenaeus merguiensis	FmergHP2					not applicable		no					UNIVERSITY OF THE SUNSHINE COAST	SRA192862		public	8FA924C80FB79361F07F35FA7BC8C6EF	9190BC506DC10392FF88FD8501863311
SRR1813039	100712892	27525017518	100712892	273	12698		http://sra-download.ncbi.nlm.nih.gov/srapub/SRR1813039	SRX878164	Yabby gill transcriptome	RNA-Seq	cDNA	TRANSCRIPTOMIC	PAIRED	0	0	ILLUMINA	Illumina HiSeq 2000	SRP055047	PRJNA275038		275038	SRS846074	SAMN03338728	simple	6723	Cherax destructor	Yabby transcriptome							no					QUT	SRA242588		public	5BA426192CE608A3709C9657C3A67ABD	CE63AFF78EA7D6CC08ADD681CBA3C5B0
SRR1813043	83984583	23578694509	83984583	280	10926		http://sra-download.ncbi.nlm.nih.gov/srapub/SRR1813043	SRX885519	Marron gill transcriptome	RNA-Seq	cDNA	TRANSCRIPTOMIC	PAIRED	0	0	ILLUMINA	Illumina HiSeq 2000	SRP055405	PRJNA275165		275165	SRS852448	SAMN03339769	simple	223846	Cherax cainii	Marron gill transcriptomes							no					QUT	SRA243926		public	4E30A308FDE2A992E98A012DE5583311	988D588D9DB1577696374B4D901AF9E1
SRR1814154	36191355	6514443900	36191355	180	4428		http://sra-download.ncbi.nlm.nih.gov/srapub/SRR1814154	SRX886527	Redclaw gill transcriptome	RNA-Seq	PolyA	TRANSCRIPTOMIC	PAIRED	0	0	ILLUMINA	Illumina HiSeq 2000	SRP055453	PRJNA275170		275170	SRS853423	SAMN03339771	simple	27406	Cherax quadricarinatus	Redclaw gill transcriptomes							no					QUT	SRA244103		public	F3AD51C6983A86EA2A8C6869CF4805BD	FB1C70A83D539750FA6DA6D545E24DE2
SRR1818427	20931813	4228226226	20931813	202	2467		http://sra-download.ncbi.nlm.nih.gov/srapub/SRR1818427	SRX858775		RNA-Seq	cDNA	TRANSCRIPTOMIC	PAIRED	90	0	ILLUMINA	Illumina HiSeq 2000	SRP052968	PRJNA271096		271096	SRS830362	SAMN03317117	simple	1232801	Amphibalanus amphitrite	Amphibalanus amphitrite molting sample							no					NAVAL RESEARCH LABORATORY	SRA235744		public	E9248A1154E9A61060EC435D4DAD02A9	43F54861FD956F223622C33AAC24B652
SRR1818428	26398785	5332554570	26398785	202	3102		http://sra-download.ncbi.nlm.nih.gov/srapub/SRR1818428	SRX858775		RNA-Seq	cDNA	TRANSCRIPTOMIC	PAIRED	90	0	ILLUMINA	Illumina HiSeq 2000	SRP052968	PRJNA271096		271096	SRS830362	SAMN03317117	simple	1232801	Amphibalanus amphitrite	Amphibalanus amphitrite molting sample							no					NAVAL RESEARCH LABORATORY	SRA235744		public	A767DE6C041057D9F3091FBFBC15BF1A	ECFAE89B79ED361776ECFF186EB8A84A
SRR1818430	23920041	4831848282	23920041	202	2836		http://sra-download.ncbi.nlm.nih.gov/srapub/SRR1818430	SRX858775		RNA-Seq	cDNA	TRANSCRIPTOMIC	PAIRED	90	0	ILLUMINA	Illumina HiSeq 2000	SRP052968	PRJNA271096		271096	SRS830362	SAMN03317117	simple	1232801	Amphibalanus amphitrite	Amphibalanus amphitrite molting sample							no					NAVAL RESEARCH LABORATORY	SRA235744		public	B8A925323A43963F4D1BE3F2CF46D8B9	35725FD27407ED3D6C36C94465360AB8
SRR1818694	21911805	4426184610	21911805	202	2568		http://sra-download.ncbi.nlm.nih.gov/srapub/SRR1818694	SRX858775		RNA-Seq	cDNA	TRANSCRIPTOMIC	PAIRED	90	0	ILLUMINA	Illumina HiSeq 2000	SRP052968	PRJNA271096		271096	SRS830362	SAMN03317117	simple	1232801	Amphibalanus amphitrite	Amphibalanus amphitrite molting sample							no					NAVAL RESEARCH LABORATORY	SRA235744		public	96CC0C97C3FF3522B3E6A898FB48A4FA	33F216732DB09CB18211BD073E84DAC4
SRR1818700	22738305	4593137610	22738305	202	2670		http://sra-download.ncbi.nlm.nih.gov/srapub/SRR1818700	SRX858775		RNA-Seq	cDNA	TRANSCRIPTOMIC	PAIRED	90	0	ILLUMINA	Illumina HiSeq 2000	SRP052968	PRJNA271096		271096	SRS830362	SAMN03317117	simple	1232801	Amphibalanus amphitrite	Amphibalanus amphitrite molting sample							no					NAVAL RESEARCH LABORATORY	SRA235744		public	B0EC7F0661F616D84AE02C7779919FE1	86C7F0A2C01894C15DC9DD97E90F3ADD
SRR1818704	26712614	5395948028	26712614	202	3147		http://sra-download.ncbi.nlm.nih.gov/srapub/SRR1818704	SRX858775		RNA-Seq	cDNA	TRANSCRIPTOMIC	PAIRED	90	0	ILLUMINA	Illumina HiSeq 2000	SRP052968	PRJNA271096		271096	SRS830362	SAMN03317117	simple	1232801	Amphibalanus amphitrite	Amphibalanus amphitrite molting sample							no					NAVAL RESEARCH LABORATORY	SRA235744		public	6D15A49F7E2E5D11250A25B7EA98B9F7	78A3B03733A0327C15D3FC8202CCFCF5
SRR1842295	28872993	5832344586	28872993	202	3827		http://sra-download.ncbi.nlm.nih.gov/srapub/SRR1842295	SRX903138	ICD_EAi5CL.VAF-1_1pA	RNA-Seq	cDNA	TRANSCRIPTOMIC	PAIRED	360	0	ILLUMINA	Illumina HiSeq 2000	SRP055888	PRJNA275666		275666	SRS865604	SAMN03378781	simple	88015	Eurytemora affinis	EAFF.00-female					female		no					BCM	SRA245711		public	64E4E72BE27FF4E813B9BB40C3B3FCED	4AB7EE6B96045784068DFC2EB0878277
SRR1842296	22207863	4485988326	22207863	202	2947		http://sra-download.ncbi.nlm.nih.gov/srapub/SRR1842296	SRX903139	ICD_EAi5CL.VAJU-1_1pA	RNA-Seq	cDNA	TRANSCRIPTOMIC	PAIRED	355	0	ILLUMINA	Illumina HiSeq 2000	SRP055888	PRJNA275666		275666	SRS865603	SAMN03378779	simple	88015	Eurytemora affinis	EAFF.00-juvenile					not applicable		no					BCM	SRA245712		public	F217CA6D683F338CFDD8DC6F5F8F257C	0FE9F4AB659E8894C154EF711917C086
SRR1842297	29182739	5894913278	29182739	202	3865		http://sra-download.ncbi.nlm.nih.gov/srapub/SRR1842297	SRX903140	ICD_EAi5CL.VAM-1_1pA	RNA-Seq	cDNA	TRANSCRIPTOMIC	PAIRED	360	0	ILLUMINA	Illumina HiSeq 2000	SRP055888	PRJNA275666		275666	SRS865602	SAMN03378780	simple	88015	Eurytemora affinis	EAFF.00-male					male		no					BCM	SRA245713		public	310E23A539306A8428D5E6C99443FFFA	BF12300BF9C6A682BDE4EF43BDCBA7C9
SRR1920180	37111222	7422244400	37111222	200	5026		http://sra-download.ncbi.nlm.nih.gov/srapub/SRR1920180	SRX984187		RNA-Seq	unspecified	TRANSCRIPTOMIC	PAIRED	0	0	ILLUMINA	Illumina HiSeq 2000	SRP049452	PRJNA266070		266070	SRS735219	SAMN03159252	simple	210409	Portunus trituberculatus	Portunus trituberculatus					female		no					YELLOW SEA FISHERY RESEARCH INSTITUTE	SRA197343		public	8A3BD618FDC54231CB112607336B0EE1	89FB59578E32386A5E4398137D5B1B1A
SRR1920182	30557332	6111466400	30557332	200	4186		http://sra-download.ncbi.nlm.nih.gov/srapub/SRR1920182	SRX749240		RNA-Seq	unspecified	TRANSCRIPTOMIC	PAIRED	0	0	ILLUMINA	Illumina HiSeq 2000	SRP049452	PRJNA266070		266070	SRS735219	SAMN03159252	simple	210409	Portunus trituberculatus	Portunus trituberculatus					female		no					YELLOW SEA FISHERY RESEARCH INSTITUTE	SRA197343		public	C6A1E0A51E1D7A65A50896C4CEF5152D	D60B65C9700CA66BC1743C694AE1C1C6
SRR1924228	24863799	5022487398	24863799	202	3160		http://sra-download.ncbi.nlm.nih.gov/srapub/SRR1924228	SRX964128	SSM_m_h_24h	RNA-Seq	PolyA	TRANSCRIPTOMIC	PAIRED	0	0	ILLUMINA	Illumina HiSeq 2000	SRP056408	PRJNA278700		278700	SRS879491	SAMN03437037	simple	159736	Macrobrachium nipponense	muscle_hypoxia_24h					pooled male and female		no					HAERBIN MEDICAL UNIVERSITY OF CHINA	SRA247265		public	DD32C59DD8368C0F5FDC5693E6BE3DB0	8B2BA64065A655E7F32E321950BDF90A
SRR1924229	26386806	5330134812	26386806	202	3343		http://sra-download.ncbi.nlm.nih.gov/srapub/SRR1924229	SRX964129	SSM_m_n_24h	RNA-Seq	PolyA	TRANSCRIPTOMIC	PAIRED	0	0	ILLUMINA	Illumina HiSeq 2000	SRP056408	PRJNA278700		278700	SRS879492	SAMN03437038	simple	159736	Macrobrachium nipponense	muscle_normoxia_24h					pooled male and female		no					HAERBIN MEDICAL UNIVERSITY OF CHINA	SRA247265		public	C420B13E651DCB9B8A9C9D7085AD1DB3	9E35450EDAEC074C6954698C493F071D
SRR1924231	25660377	4618867860	25660377	180	3043		http://sra-download.ncbi.nlm.nih.gov/srapub/SRR1924231	SRX964130	gill_hypoxia_24h	RNA-Seq	PolyA	TRANSCRIPTOMIC	PAIRED	0	0	ILLUMINA	Illumina HiSeq 2000	SRP056408	PRJNA278700		278700	SRS879493	SAMN03437039	simple	159736	Macrobrachium nipponense	gill_hypoxia_24h					pooled male and female		no					HAERBIN MEDICAL UNIVERSITY OF CHINA	SRA247265		public	59FE2887BC85EC7ED807EF4AF9EFDD3A	938C4FDDC13D0112907E1B42388167DD
SRR1924233	26342338	4741620840	26342338	180	2843		http://sra-download.ncbi.nlm.nih.gov/srapub/SRR1924233	SRX964132	gill_normoxia_24h	RNA-Seq	PolyA	TRANSCRIPTOMIC	PAIRED	0	0	ILLUMINA	Illumina HiSeq 2000	SRP056408	PRJNA278700		278700	SRS879495	SAMN03437040	simple	159736	Macrobrachium nipponense	gill_normoxia_24h					pooled male and female		no					HAERBIN MEDICAL UNIVERSITY OF CHINA	SRA247265		public	9D788DA929269EEF0CEFE7013EA88C9A	07A16AEB2DC8C0341C83FDDFFCA62A37
SRR1951370	55423037	11084607400	55423037	200	7516		http://sra-download.ncbi.nlm.nih.gov/srapub/SRR1951370	SRX977521	Gills Whiteleg Shrimp	RNA-Seq	unspecified	TRANSCRIPTOMIC	PAIRED	0	0	ILLUMINA	Illumina HiSeq 2000	SRP044647	PRJNA255337		255337	SRS892511	SAMN02918336	simple	6689	Litopenaeus vannamei	Gills_WhitelegShrimp					male		no					TEXAS A&M UNIVERSITY	SRA175346		public	4A1E8D732151DA09D28DA9FBFA045CBE	873BF94642FA78FB398CFAFD57508775
SRR1951371	29595269	5919053800	29595269	200	4022		http://sra-download.ncbi.nlm.nih.gov/srapub/SRR1951371	SRX977522	Hepato Pancreas Whiteleg Shrimp	RNA-Seq	unspecified	TRANSCRIPTOMIC	PAIRED	0	0	ILLUMINA	Illumina HiSeq 2000	SRP044647	PRJNA255337		255337	SRS892510	SAMN02918337	simple	6689	Litopenaeus vannamei	Hepato_Pancreas_WhitelegShrimp					male		no					TEXAS A&M UNIVERSITY	SRA175346		public	3C6608558B381222CB565FE3F0C590A7	8FF4D8D420D4FC89CC049BAFA4C50969
SRR1951372	61073422	12214684400	61073422	200	8272		http://sra-download.ncbi.nlm.nih.gov/srapub/SRR1951372	SRX977523	Pleopods Whiteleg Shrimp	RNA-Seq	unspecified	TRANSCRIPTOMIC	PAIRED	0	0	ILLUMINA	Illumina HiSeq 2000	SRP044647	PRJNA255337		255337	SRS892509	SAMN02918338	simple	6689	Litopenaeus vannamei	Pleopods_WhitelegShrimp					male		no					TEXAS A&M UNIVERSITY	SRA175346		public	F13F0E9CD3DBF21CBD77E65BB9918A88	EF8933A644F43B7D7B7C2D1CC23818F1
SRR1951373	53436628	10687325600	53436628	200	7279		http://sra-download.ncbi.nlm.nih.gov/srapub/SRR1951373	SRX977524	Tail Muscle Whiteleg Shrimp	RNA-Seq	unspecified	TRANSCRIPTOMIC	PAIRED	0	0	ILLUMINA	Illumina HiSeq 2000	SRP044647	PRJNA255337		255337	SRS892508	SAMN02918339	simple	6689	Litopenaeus vannamei	Tail_Muscle_WhitelegShrimp					male		no					TEXAS A&M UNIVERSITY	SRA175346		public	2CE19DF0B356E4908867B63208BCB1FA	E65ECDA4E68B618D6D58F8F250802AD4
SRR2060962	32485842	6562140084	32485842	202	4007		http://sra-download.ncbi.nlm.nih.gov/srapub/SRR2060962	SRX1050044	TestisA-C	RNA-Seq	unspecified	TRANSCRIPTOMIC	PAIRED	0	0	ILLUMINA	Illumina HiSeq 2500	SRP059164	PRJNA285934	2	285934	SRS954258	SAMN03761975	simple	6689	Litopenaeus vannamei	TestisA-C					male		no					GUANGXI ACADEMY OF FISHERIES SCIENCE	SRA271601		public	576E3ACBF2761F3A0E495F82D3E3CBF5	80D1238838FBAB9DE7D6C6F15C600605
SRR2060963	30851479	6231998758	30851479	202	3814		http://sra-download.ncbi.nlm.nih.gov/srapub/SRR2060963	SRX1050045	PreO4-5	RNA-Seq	unspecified	TRANSCRIPTOMIC	PAIRED	0	0	ILLUMINA	Illumina HiSeq 2500	SRP059164	PRJNA285934	2	285934	SRS954259	SAMN03761976	simple	6689	Litopenaeus vannamei	PreO4-5					female		no					GUANGXI ACADEMY OF FISHERIES SCIENCE	SRA271601		public	86F4BE74051B3328E9AB3BC5BC9E7559	E357D1BF5338ACC66C311F4C2F61F88F
SRR2060964	29889286	6037635772	29889286	202	3707		http://sra-download.ncbi.nlm.nih.gov/srapub/SRR2060964	SRX1050046	Day1O4-5	RNA-Seq	unspecified	TRANSCRIPTOMIC	PAIRED	0	0	ILLUMINA	Illumina HiSeq 2500	SRP059164	PRJNA285934	2	285934	SRS954260	SAMN03761977	simple	6689	Litopenaeus vannamei	Day1O4-5					female		no					GUANGXI ACADEMY OF FISHERIES SCIENCE	SRA271601		public	B44EFAAC1938D64644DF2F1370D1CB5F	D23F9A3F8FFA0B7E13A1D3F6841FE54C
SRR2060965	31327161	6328086522	31327161	202	3894		http://sra-download.ncbi.nlm.nih.gov/srapub/SRR2060965	SRX1050047	Day6O5-9	RNA-Seq	unspecified	TRANSCRIPTOMIC	PAIRED	0	0	ILLUMINA	Illumina HiSeq 2500	SRP059164	PRJNA285934	2	285934	SRS954261	SAMN03761978	simple	6689	Litopenaeus vannamei	Day6O5-9					female		no					GUANGXI ACADEMY OF FISHERIES SCIENCE	SRA271601		public	CF53390D0839C2E09C1A76F03AC82325	5289DB3C589EA3FA95FA1510DB37DBC7
SRR2075888	16911900	3382380000	16911900	200	2059		http://sra-download.ncbi.nlm.nih.gov/srapub/SRR2075888	SRX1070836		RNA-Seq	unspecified	TRANSCRIPTOMIC	PAIRED	200	100	ILLUMINA	Illumina HiSeq 2000	SRP059821	PRJNA287609		287609	SRS969946	SAMN03784618	simple	6669	Daphnia pulex	Daphnia pulex R9 sample Chaoborus control for RNA seq (Manak)					female		no					RUHR UNIVERSITY BOCHUM	SRA274124		public	38501B20B2CF7C70BAB41D9711B53684	3407CF30FFA7E334D159E6A3421C876D
SRR2075889	16462070	3292414000	16462070	200	2006		http://sra-download.ncbi.nlm.nih.gov/srapub/SRR2075889	SRX1070836		RNA-Seq	unspecified	TRANSCRIPTOMIC	PAIRED	200	100	ILLUMINA	Illumina HiSeq 2000	SRP059821	PRJNA287609		287609	SRS969946	SAMN03784618	simple	6669	Daphnia pulex	Daphnia pulex R9 sample Chaoborus control for RNA seq (Manak)					female		no					RUHR UNIVERSITY BOCHUM	SRA274124		public	526BE19063F06178FEF4D05DABB72ECA	E1F7F34CD714DA6FFA514A08459065DB
SRR2075892	17528877	3505775400	17528877	200	2132		http://sra-download.ncbi.nlm.nih.gov/srapub/SRR2075892	SRX1070837		RNA-Seq	unspecified	TRANSCRIPTOMIC	PAIRED	200	100	ILLUMINA	Illumina HiSeq 2000	SRP059821	PRJNA287609		287609	SRS969947	SAMN03784619	simple	6669	Daphnia pulex	Daphnia pulex R9 sample Chaoborus induced for RNA seq (Manak)					female		no					RUHR UNIVERSITY BOCHUM	SRA274124		public	3E178EE8425E974771AB474A1A8FE87A	4FC339A2698AD92B83361F68CB67FD4D
SRR2075894	10934751	2186950200	10934751	200	1327		http://sra-download.ncbi.nlm.nih.gov/srapub/SRR2075894	SRX1070837		RNA-Seq	unspecified	TRANSCRIPTOMIC	PAIRED	200	100	ILLUMINA	Illumina HiSeq 2000	SRP059821	PRJNA287609		287609	SRS969947	SAMN03784619	simple	6669	Daphnia pulex	Daphnia pulex R9 sample Chaoborus induced for RNA seq (Manak)					female		no					RUHR UNIVERSITY BOCHUM	SRA274124		public	376E640607B5864D22C5E30998D97156	664134F03AE483D6F270083FBAE32A6A
SRR2140599	23376636	6625413651	23376636	283	3757		http://sra-download.ncbi.nlm.nih.gov/srapub/SRR2140599	SRX1129581		RNA-Seq	PCR	TRANSCRIPTOMIC	PAIRED	350	0	ILLUMINA	Illumina HiSeq 2500	SRP061907	PRJNA283615		283615	SRS1021181	SAMN03653483	simple	53942	Callinectes similis	Hepatopancreas Control							no					UNIVERSITY OF LOUISIANA AT LAFAYETTE	SRA281422		public	BCC24F862F2EDF58EFE33581F1687381	585A64EE75E4997EE8EC222F03DACC36
SRR2140752	24842054	7039556556	24842054	283	3994		http://sra-download.ncbi.nlm.nih.gov/srapub/SRR2140752	SRX1129674		RNA-Seq	PCR	TRANSCRIPTOMIC	PAIRED	350	0	ILLUMINA	Illumina HiSeq 2500	SRP061907	PRJNA283615		283615	SRS1021261	SAMN03653481	simple	6763	Callinectes sapidus	Hepatopancreas Treatment							no					UNIVERSITY OF LOUISIANA AT LAFAYETTE	SRA281484		public	EE84C031A07253A0AE4AA1B25CB9F204	C7F86B815903E85F3A6242005C86432A
SRR2140803	18331683	5231371981	18331683	285	2909		http://sra-download.ncbi.nlm.nih.gov/srapub/SRR2140803	SRX1129713		RNA-Seq	PCR	TRANSCRIPTOMIC	PAIRED	350	0	ILLUMINA	Illumina HiSeq 2500	SRP061907	PRJNA283615		283615	SRS1021283	SAMN03653478	simple	6763	Callinectes sapidus	Control - Gill Tissue							no					UNIVERSITY OF LOUISIANA AT LAFAYETTE	SRA281508		public	18D8C45F3F58A507F776E2DEA740B4FB	3EE4844E1DDFAC809B2A17149538E5EC
SRR2153021	19270123	5508551117	19270123	285	3044		http://sra-download.ncbi.nlm.nih.gov/srapub/SRR2153021	SRX1140090	Treatment Gill	RNA-Seq	PCR	TRANSCRIPTOMIC	PAIRED	350	0	ILLUMINA	Illumina HiSeq 2500	SRP061907	PRJNA283615		283615	SRS1025572	SAMN03653480	simple	6763	Callinectes sapidus	Gill Treatment							no					UNIVERSITY OF LOUISIANA AT LAFAYETTE	SRA288346		public	EE057F6C264851D5041DAF590D9DC6E3	29C9EF9AC6CB7F44E8613BD3223C2CA1
SRR2225003	15420652	3114971704	15420652	202	2245		http://sra-download.ncbi.nlm.nih.gov/srapub/SRR2225003	SRX1176361	Mature testis	RNA-Seq	PolyA	TRANSCRIPTOMIC	PAIRED	300	30	ILLUMINA	Illumina HiSeq 2000	SRP063035	PRJNA289610		289610	SRS1051042	SAMN04023221	simple	85551	Scylla olivacea	Orange mud crab mature testis					male		no					UNIVERSITI MALAYSIA TERENGGANU	SRA292940		public	E3D99B92C2388F8D7730F005315F6B36	9F3C2AE7E863C2BE228FAAD75C0774D4
SRR2228979	32464401	6557809002	32464401	202	4512		http://sra-download.ncbi.nlm.nih.gov/srapub/SRR2228979	SRX1238027	Maturing testis	RNA-Seq	PolyA	TRANSCRIPTOMIC	PAIRED	300	30	ILLUMINA	Illumina HiSeq 2000	SRP063035	PRJNA289610		289610	SRS1067035	SAMN04044510	simple	85551	Scylla olivacea	Orange mud crab maturing testis					male		no					UNIVERSITI MALAYSIA TERENGGANU	SRA292940		public	0D5D34AE483A22B05E31F2A47F4087EF	619A06815691EA31461C116B5C20FD73
SRR2350794	24221222	4359819960	24221222	180	2701		http://sra-download.ncbi.nlm.nih.gov/srapub/SRR2350794	SRX484103		RNA-Seq	size fractionation	TRANSCRIPTOMIC	PAIRED	90	0	ILLUMINA	Illumina HiSeq 2000	SRP063083	PRJNA241046		241046	SRS1052473	SAMN02687440	simple	6669	Daphnia pulex	sequencing-1_TG1108R1212-P_l1.q20.pair							no					SANGMYUNG UNIVERSITY	SRA145115		public	66D29385519605718D6FB2DF6CE6CE1B	97E1770BB0C2B38DF0399A928C403B97
SRR2388448	43915041	8870838282	43915041	202	5974		http://sra-download.ncbi.nlm.nih.gov/srapub/SRR2388448	SRX1257754	NEP-light	RNA-Seq	cDNA	TRANSCRIPTOMIC	PAIRED	101	0	ILLUMINA	Illumina HiSeq 2000	SRP063649	PRJNA293452		293452	SRS1067162	SAMN04003013	simple	6829	Nephrops norvegicus	NepEye					male		no					ICM-CSIC	SRA297622		public	EE542DAA91EEE108A77421D550EF4039	7E50AB5C0A4FADF195C8841C0F7A053A
SRR2388552	45969099	9285757998	45969099	202	6349		http://sra-download.ncbi.nlm.nih.gov/srapub/SRR2388552	SRX1238927	NEP-dark	RNA-Seq	cDNA	TRANSCRIPTOMIC	PAIRED	101	0	ILLUMINA	Illumina HiSeq 2000	SRP063649	PRJNA293452		293452	SRS1067162	SAMN04003013	simple	6829	Nephrops norvegicus	NepEye					male		no					ICM-CSIC	SRA297622		public	DB270458C889BC8C6B53A6425DB3DA54	F65BBEB7DF2AE0A6007075D05C7B49C1
SRR2440122	38168669	7710071138	38168669	202	5323		http://sra-download.ncbi.nlm.nih.gov/srapub/SRR2440122	SRX1256658	Immature testis	RNA-Seq	PolyA	TRANSCRIPTOMIC	PAIRED	300	30	ILLUMINA	Illumina HiSeq 2000	SRP063035	PRJNA289610		289610	SRS1073192	SAMN04044552	simple	85551	Scylla olivacea	Orange mud crab immature testis					male		no					UNIVERSITI MALAYSIA TERENGGANU	SRA292940		public	009C10981D4DEAF882D4610881B2D098	887D66A515AD46692EDE273BB7AE539B
SRR2478155	13749345	1374934500	13749345	100	826		http://sra-download.ncbi.nlm.nih.gov/srapub/SRR2478155	SRX1271352	Pacus_01	RNA-Seq	PolyA	TRANSCRIPTOMIC	PAIRED	0	0	ILLUMINA	NextSeq 500	SRP063962	PRJNA296544		296544	SRS1078724	SAMN04100221	simple	184761	Pseudocalanus acuspes	P acuspes 01							no					UNIVERSITY OF GOTHENBURG	SRA299941		public	C264FB0ED123ECA98CB032D5B369199E	C8A003F889A1558253B70E1AFF03F680
SRR2478156	15171767	1517176700	15171767	100	905		http://sra-download.ncbi.nlm.nih.gov/srapub/SRR2478156	SRX1271404	Pacus_02	RNA-Seq	PolyA	TRANSCRIPTOMIC	PAIRED	0	0	ILLUMINA	NextSeq 500	SRP063962	PRJNA296544		296544	SRS1078729	SAMN04100222	simple	184761	Pseudocalanus acuspes	Pacus_02							no					UNIVERSITY OF GOTHENBURG	SRA299941		public	78650A4DAC236031853CB9E7B767761F	E980B08BE1CF064CA69BCB9F7DCC0DBB
SRR2478157	14764364	1476436400	14764364	100	875		http://sra-download.ncbi.nlm.nih.gov/srapub/SRR2478157	SRX1271405	Pacus_03	RNA-Seq	PolyA	TRANSCRIPTOMIC	PAIRED	0	0	ILLUMINA	NextSeq 500	SRP063962	PRJNA296544		296544	SRS1078730	SAMN04100224	simple	184761	Pseudocalanus acuspes	Pacus_03							no					UNIVERSITY OF GOTHENBURG	SRA299941		public	52E175DFC92CE80F0FCC8815B0765F91	E0B12443D40A8553EB773D77AB069EDB
SRR2478158	13232503	1323250300	13232503	100	792		http://sra-download.ncbi.nlm.nih.gov/srapub/SRR2478158	SRX1271406	Pacus_04	RNA-Seq	PolyA	TRANSCRIPTOMIC	PAIRED	0	0	ILLUMINA	NextSeq 500	SRP063962	PRJNA296544		296544	SRS1078731	SAMN04100225	simple	184761	Pseudocalanus acuspes	Pacus_04							no					UNIVERSITY OF GOTHENBURG	SRA299941		public	A31CF984C07904A2476F65454ECF4D03	025D964897C30204778E3727A014294B
SRR2478159	14039823	1403982300	14039823	100	837		http://sra-download.ncbi.nlm.nih.gov/srapub/SRR2478159	SRX1271407	Pacus_05	RNA-Seq	PolyA	TRANSCRIPTOMIC	PAIRED	0	0	ILLUMINA	NextSeq 500	SRP063962	PRJNA296544		296544	SRS1078732	SAMN04100226	simple	184761	Pseudocalanus acuspes	Pacus_05							no					UNIVERSITY OF GOTHENBURG	SRA299941		public	794A1DCF1492538F00B7EB4635DDA336	4CF8E5E3D87555F7503EFBFCE383E0FD
SRR2478160	13771288	1377128800	13771288	100	824		http://sra-download.ncbi.nlm.nih.gov/srapub/SRR2478160	SRX1271408	Pacus_06	RNA-Seq	PolyA	TRANSCRIPTOMIC	PAIRED	0	0	ILLUMINA	NextSeq 500	SRP063962	PRJNA296544		296544	SRS1078733	SAMN04100227	simple	184761	Pseudocalanus acuspes	Pacus_06							no					UNIVERSITY OF GOTHENBURG	SRA299941		public	D1F175CC4CD030C4E0CA3E9E88DDB51E	FF51E34759F982D75F14001F1039509D
SRR2478309	14642591	1464259100	14642591	100	876		http://sra-download.ncbi.nlm.nih.gov/srapub/SRR2478309	SRX1271413	Pacus_07	RNA-Seq	PolyA	TRANSCRIPTOMIC	PAIRED	0	0	ILLUMINA	NextSeq 500	SRP063962	PRJNA296544		296544	SRS1078734	SAMN04100228	simple	184761	Pseudocalanus acuspes	Pacus_07							no					UNIVERSITY OF GOTHENBURG	SRA299941		public	23EAF6AA13B7885975B99B16DF1F8484	ECD96FF5312D1B92CDF11A2F3AE34D84
SRR2478560	13257059	1325705900	13257059	100	797		http://sra-download.ncbi.nlm.nih.gov/srapub/SRR2478560	SRX1271487	Pacus_08	RNA-Seq	PolyA	TRANSCRIPTOMIC	PAIRED	0	0	ILLUMINA	NextSeq 500	SRP063962	PRJNA296544		296544	SRS1078757	SAMN04100229	simple	184761	Pseudocalanus acuspes	Pacus_08							no					UNIVERSITY OF GOTHENBURG	SRA299941		public	3A173A4F9E69080E8ACB94905BEA9D71	E5C06A95BB5E0D105D05FB6C44A7D6B0
SRR2478561	15750966	1575096600	15750966	100	949		http://sra-download.ncbi.nlm.nih.gov/srapub/SRR2478561	SRX1271488	Pacus_09	RNA-Seq	PolyA	TRANSCRIPTOMIC	PAIRED	0	0	ILLUMINA	NextSeq 500	SRP063962	PRJNA296544		296544	SRS1078758	SAMN04100230	simple	184761	Pseudocalanus acuspes	Pacus_09							no					UNIVERSITY OF GOTHENBURG	SRA299941		public	771470AE247A2D9E4E85B8B8D65A561C	3D3F43D39292EB701BE8EABB497AB2A4
SRR2478562	16363542	1636354200	16363542	100	998		http://sra-download.ncbi.nlm.nih.gov/srapub/SRR2478562	SRX1271489	Pacus_10	RNA-Seq	PolyA	TRANSCRIPTOMIC	PAIRED	0	0	ILLUMINA	NextSeq 500	SRP063962	PRJNA296544		296544	SRS1078759	SAMN04100231	simple	184761	Pseudocalanus acuspes	Pacus_10							no					UNIVERSITY OF GOTHENBURG	SRA299941		public	66C69C71059E62C9A94D2497985F755E	9561D9D9925C3BE7D51CAF200A4A58E8
SRR2478563	17384291	1738429100	17384291	100	1058		http://sra-download.ncbi.nlm.nih.gov/srapub/SRR2478563	SRX1271491	Pacus_11	RNA-Seq	PolyA	TRANSCRIPTOMIC	PAIRED	0	0	ILLUMINA	NextSeq 500	SRP063962	PRJNA296544		296544	SRS1078760	SAMN04100232	simple	184761	Pseudocalanus acuspes	Pacus_11							no					UNIVERSITY OF GOTHENBURG	SRA299941		public	F58214CDFE674B3CA3C6F802C9944F43	73F9E1CBF2C495BF97EFB1A4A2E9D46C
SRR2478565	13747218	1374721800	13747218	100	837		http://sra-download.ncbi.nlm.nih.gov/srapub/SRR2478565	SRX1271492	Pacus_12	RNA-Seq	PolyA	TRANSCRIPTOMIC	PAIRED	0	0	ILLUMINA	NextSeq 500	SRP063962	PRJNA296544		296544	SRS1078762	SAMN04100233	simple	184761	Pseudocalanus acuspes	Pacus_12							no					UNIVERSITY OF GOTHENBURG	SRA299941		public	A92A6CD7FCA618C647D3DC670D61A216	8586B0393436C9A0566269699015966D
SRR2478566	12797904	1279790400	12797904	100	777		http://sra-download.ncbi.nlm.nih.gov/srapub/SRR2478566	SRX1271493	Pacus_13	RNA-Seq	PolyA	TRANSCRIPTOMIC	PAIRED	0	0	ILLUMINA	NextSeq 500	SRP063962	PRJNA296544		296544	SRS1078763	SAMN04100234	simple	184761	Pseudocalanus acuspes	Pacus_13							no					UNIVERSITY OF GOTHENBURG	SRA299941		public	8F3E299B172460EF48ACE1977B96B7CF	D4A5CB417B120428A091C7963AF7E659
SRR2478567	16491875	1649187500	16491875	100	1001		http://sra-download.ncbi.nlm.nih.gov/srapub/SRR2478567	SRX1271495	Pacus_14	RNA-Seq	PolyA	TRANSCRIPTOMIC	PAIRED	0	0	ILLUMINA	NextSeq 500	SRP063962	PRJNA296544		296544	SRS1078764	SAMN04100235	simple	184761	Pseudocalanus acuspes	Pacus_14							no					UNIVERSITY OF GOTHENBURG	SRA299941		public	EE6AF16CFA21134CC76EA34B637ABDC7	1D300223D1B1737E4CA5B8705FE271B7
SRR2552911	10968775	2215692550	10968775	202	1611		http://sra-download.ncbi.nlm.nih.gov/srapub/SRR2552911	SRX1302444		RNA-Seq	PolyA	TRANSCRIPTOMIC	PAIRED	150	0	ILLUMINA	Illumina HiSeq 2000	SRP064436	PRJNA297565		297565	SRS1098330	SAMN04125302	simple	191375	Talitrus saltator	Talitrus saltator RNAseq					pooled male and female		no					ABERYSTWYTH UNIVERSITY	SRA302620		public	71FADB63804B67A48958E259A76B1B9E	41E40CC67885B5CAC44609183A0FB157
SRR2568423	6230360	1258532720	6230360	202	918		http://sra-download.ncbi.nlm.nih.gov/srapub/SRR2568423	SRX1309696		RNA-Seq	PolyA	TRANSCRIPTOMIC	PAIRED	0	0	ILLUMINA	Illumina HiSeq 2000	SRP064436	PRJNA297565		297565	SRS1098330	SAMN04125302	simple	191375	Talitrus saltator	Talitrus saltator RNAseq					pooled male and female		no					ABERYSTWYTH UNIVERSITY	SRA302620		public	E99FE7058B1722E07209C65FFD6856AB	A5C56B157D0390335F3B422D477615F9
SRR2568516	11848726	2393442652	11848726	202	1745		http://sra-download.ncbi.nlm.nih.gov/srapub/SRR2568516	SRX1309697		RNA-Seq	PolyA	TRANSCRIPTOMIC	PAIRED	0	0	ILLUMINA	Illumina HiSeq 2000	SRP064436	PRJNA297565		297565	SRS1098330	SAMN04125302	simple	191375	Talitrus saltator	Talitrus saltator RNAseq					pooled male and female		no					ABERYSTWYTH UNIVERSITY	SRA302620		public	45B4E2EF1775674D789581FC8E2A39EB	16187DA3326F1F95240278893A004CA7
SRR2568517	8508847	1718787094	8508847	202	1256		http://sra-download.ncbi.nlm.nih.gov/srapub/SRR2568517	SRX1309790		RNA-Seq	PolyA	TRANSCRIPTOMIC	PAIRED	0	0	ILLUMINA	Illumina HiSeq 2000	SRP064436	PRJNA297565		297565	SRS1098330	SAMN04125302	simple	191375	Talitrus saltator	Talitrus saltator RNAseq					pooled male and female		no					ABERYSTWYTH UNIVERSITY	SRA302620		public	DB21F46D2F4E51E4232608BCC03C0B1C	E2DC3A8844F975EA0F77828623614319
SRR2568518	10724439	2166336678	10724439	202	1581		http://sra-download.ncbi.nlm.nih.gov/srapub/SRR2568518	SRX1309791		RNA-Seq	PolyA	TRANSCRIPTOMIC	PAIRED	0	0	ILLUMINA	Illumina HiSeq 2000	SRP064436	PRJNA297565		297565	SRS1098330	SAMN04125302	simple	191375	Talitrus saltator	Talitrus saltator RNAseq					pooled male and female		no					ABERYSTWYTH UNIVERSITY	SRA302620		public	B7538286A794CEA0F78F631F874D64EC	23F0047DFB0843EC00156767E74B2E59
SRR2568519	7652400	1545784800	7652400	202	1119		http://sra-download.ncbi.nlm.nih.gov/srapub/SRR2568519	SRX1309792		RNA-Seq	PolyA	TRANSCRIPTOMIC	PAIRED	0	0	ILLUMINA	Illumina HiSeq 2000	SRP064436	PRJNA297565		297565	SRS1098330	SAMN04125302	simple	191375	Talitrus saltator	Talitrus saltator RNAseq					pooled male and female		no					ABERYSTWYTH UNIVERSITY	SRA302620		public	009563915CF73B1D51A5CF0B7A799D91	B716EF4A97480ECBA8111310DCF38C6E
SRR2568520	6620096	1337259392	6620096	202	975		http://sra-download.ncbi.nlm.nih.gov/srapub/SRR2568520	SRX1309793		RNA-Seq	PolyA	TRANSCRIPTOMIC	PAIRED	0	0	ILLUMINA	Illumina HiSeq 2000	SRP064436	PRJNA297565		297565	SRS1098330	SAMN04125302	simple	191375	Talitrus saltator	Talitrus saltator RNAseq					pooled male and female		no					ABERYSTWYTH UNIVERSITY	SRA302620		public	E582A9F37180557211355A25348FFA60	A0DB159AE2F274DC8EF50EDEA7F92AF9
SRR2568521	8331085	1682879170	8331085	202	1219		http://sra-download.ncbi.nlm.nih.gov/srapub/SRR2568521	SRX1309795		RNA-Seq	PolyA	TRANSCRIPTOMIC	PAIRED	0	0	ILLUMINA	Illumina HiSeq 2000	SRP064436	PRJNA297565		297565	SRS1098330	SAMN04125302	simple	191375	Talitrus saltator	Talitrus saltator RNAseq					pooled male and female		no					ABERYSTWYTH UNIVERSITY	SRA302620		public	EDB3AC81C15C25F8E88CEC070E0ADF23	375F79C89B75E1A62F9C345889637F2A
SRR2643301	22531716	7675870804	22531716	340	4380		http://sra-download.ncbi.nlm.nih.gov/srapub/SRR2643301	SRX1333495		RNA-Seq	unspecified	TRANSCRIPTOMIC	PAIRED	0	0	ILLUMINA	Illumina MiSeq	SRP064775	PRJNA298507		298507	SRS1113500	SAMN04161436	simple	6687	Penaeus monodon	Heart tissue							no					INSTITUTE OF BIOTECHNOLOGY, VIETNAM ACADEMY OF SCI	SRA304610		public	863577222F7A29F17EE3AA94DC5350F4	1F569F9456542E12C5A88A11107D44FF
SRR2643302	12312819	4999779004	12312819	406	2883		http://sra-download.ncbi.nlm.nih.gov/srapub/SRR2643302	SRX1333568		RNA-Seq	unspecified	TRANSCRIPTOMIC	PAIRED	0	0	ILLUMINA	Illumina MiSeq	SRP064775	PRJNA298507		298507	SRS1113515	SAMN04161437	simple	6687	Penaeus monodon	Muscle tissue							no					INSTITUTE OF BIOTECHNOLOGY, VIETNAM ACADEMY OF SCI	SRA304611		public	E035EBF0A3D86302015C1F93B8B3A5D8	8EA4EAADA4D7B292FF52D9853A2E5C42
SRR2643304	20512979	5752541262	20512979	280	3026		http://sra-download.ncbi.nlm.nih.gov/srapub/SRR2643304	SRX1333569		RNA-Seq	unspecified	TRANSCRIPTOMIC	PAIRED	0	0	ILLUMINA	Illumina MiSeq	SRP064775	PRJNA298507		298507	SRS1113516	SAMN04161438	simple	6687	Penaeus monodon	Hepato-pancreas tissue							no					INSTITUTE OF BIOTECHNOLOGY, VIETNAM ACADEMY OF SCI	SRA304612		public	2938BF0D18103E027F1B1253C63A6874	D0920FA46551BB889DFFCBF65DE08045
SRR2643305	23217832	6422366444	23217832	276	3844		http://sra-download.ncbi.nlm.nih.gov/srapub/SRR2643305	SRX1333570		RNA-Seq	unspecified	TRANSCRIPTOMIC	PAIRED	0	0	ILLUMINA	Illumina MiSeq	SRP064775	PRJNA298507		298507	SRS1113517	SAMN04161439	simple	6687	Penaeus monodon	Eyestalk tissue							no					INSTITUTE OF BIOTECHNOLOGY, VIETNAM ACADEMY OF SCI	SRA304613		public	3C449A2D48B014C45D7A643CC5A72586	F44B9219A9AEDA0C9F4E2B3579163F1B
SRR2895158	27067376	5413475200	27067376	200	3616		http://sra-download.ncbi.nlm.nih.gov/srapub/SRR2895158	SRX1411196		RNA-Seq	PolyA	TRANSCRIPTOMIC	PAIRED	0	0	ILLUMINA	Illumina HiSeq 2500	SRP061180	PRJNA288849		288849	SRS1145819	SAMN04229406	simple	6689	Litopenaeus vannamei	Lv transcriptome					pooled male and female		no					INSTITUTE OF OCEANOLOGY, CHINESE ACADEMY OF SCIENC	SRA277992		public	A98AB20701D7299F6BCB187762D29F8C	EFC5A9B5A37A01BC989D7575373D0701
SRR2961887	194228603	39234177806	194228603	202	22690		http://sra-download.ncbi.nlm.nih.gov/srapub/SRR2961887	SRX1452822		RNA-Seq	unspecified	TRANSCRIPTOMIC	PAIRED	0	0	ILLUMINA	Illumina HiSeq 2000	SRP066699	PRJNA302843		302843	SRS1180519	SAMN04281798	simple	6715	Astacus astacus	Noble crayfish transciptome					female		no					UEF	SRA312501		public	8F0400A74CC20F315C080699C8EDD9BB	710424C9D5F33E50F42EB0E666E888A8
SRR2971139	41877430	8120721753	40074926	193	5069		http://sra-download.ncbi.nlm.nih.gov/srapub/SRR2971139	SRX1460514	SD-2C	RNA-Seq	RANDOM	TRANSCRIPTOMIC	PAIRED	0	0	ILLUMINA	Illumina HiSeq 2000	SRP066957	PRJNA304270		304270	SRS1187956	SAMN04311981	simple	6832	Tigriopus californicus	SD					pooled male and female		no						SRA314748		public	A9C2FE809FE61A955C6B019EEDE8FFDA	0B6F4A4118D437071B5FE9AB984CFC4D
SRR2971140	13280496	2368927387	13276251	178	1560		http://sra-download.ncbi.nlm.nih.gov/srapub/SRR2971140	SRX1460515	SD_3C	RNA-Seq	RANDOM	TRANSCRIPTOMIC	PAIRED	0	0	ILLUMINA	Illumina HiSeq 2000	SRP066957	PRJNA304270		304270	SRS1187956	SAMN04311981	simple	6832	Tigriopus californicus	SD					pooled male and female		no						SRA314748		public	6D7DE08B91E81DE578C4D8E873EE04DC	70EB8FCE23585E11EF1D383F96829C64
SRR2971141	14109468	2537468372	13093084	179	1775		http://sra-download.ncbi.nlm.nih.gov/srapub/SRR2971141	SRX1460516	BB-1C	RNA-Seq	RANDOM	TRANSCRIPTOMIC	PAIRED	0	0	ILLUMINA	Illumina HiSeq 2000	SRP066957	PRJNA304270		304270	SRS1187955	SAMN04311986	simple	6832	Tigriopus californicus	BB					pooled male and female		no						SRA314748		public	8E874160643F6A2A6BE6ABEA18680304	56F7FE076AF6ECB6A7F1721427FAC813
SRR2971142	30972056	5863867357	30967506	189	4044		http://sra-download.ncbi.nlm.nih.gov/srapub/SRR2971142	SRX1460517	BB-2C	RNA-Seq	RANDOM	TRANSCRIPTOMIC	PAIRED	0	0	ILLUMINA	Illumina HiSeq 2000	SRP066957	PRJNA304270		304270	SRS1187955	SAMN04311986	simple	6832	Tigriopus californicus	BB					pooled male and female		no						SRA314748		public	527A34F29002253FD74EFAC9B0D428D0	57FA75CC4898B3ADF2D997776A29A016
SRR2971143	9529438	1743632478	8964701	182	1201		http://sra-download.ncbi.nlm.nih.gov/srapub/SRR2971143	SRX1460518	BR-1C	RNA-Seq	RANDOM	TRANSCRIPTOMIC	PAIRED	0	0	ILLUMINA	Illumina HiSeq 2000	SRP066957	PRJNA304270		304270	SRS1187954	SAMN04311982	simple	6832	Tigriopus californicus	BR					pooled male and female		no						SRA314748		public	0CB5D9CEA7C755AC50D745B73E12D830	AB4491A46E4E5AB00FB06B5BDAAA20B7
SRR2971144	12156689	2207818034	11384484	181	1523		http://sra-download.ncbi.nlm.nih.gov/srapub/SRR2971144	SRX1460519	BR-2C	RNA-Seq	RANDOM	TRANSCRIPTOMIC	PAIRED	0	0	ILLUMINA	Illumina HiSeq 2000	SRP066957	PRJNA304270		304270	SRS1187954	SAMN04311982	simple	6832	Tigriopus californicus	BR					pooled male and female		no						SRA314748		public	8055E6EA2AC213DC99716EEE9D9FEC98	BF27B567AADBF53A4E0FADE51726D80F
SRR2971145	12906896	2295904983	12901905	177	1557		http://sra-download.ncbi.nlm.nih.gov/srapub/SRR2971145	SRX1460520	AB-1C	RNA-Seq	RANDOM	TRANSCRIPTOMIC	PAIRED	0	0	ILLUMINA	Illumina HiSeq 2000	SRP066957	PRJNA304270		304270	SRS1187953	SAMN04311983	simple	6832	Tigriopus californicus	AB					pooled male and female		no						SRA314748		public	25A464A8CCC5C424B26354E9A19287C4	9DB4FFEE6CBE5E8367C204DB2CED07F0
SRR2971146	14901734	2947307405	14900705	197	1937		http://sra-download.ncbi.nlm.nih.gov/srapub/SRR2971146	SRX1460521	AB-2C	RNA-Seq	RANDOM	TRANSCRIPTOMIC	PAIRED	0	0	ILLUMINA	Illumina HiSeq 2000	SRP066957	PRJNA304270		304270	SRS1187953	SAMN04311983	simple	6832	Tigriopus californicus	AB					pooled male and female		no						SRA314748		public	844AD3F3539A5879A463C6B44CA8DF4F	F84D85CD20F188352B22F07B96CF2A60
SRR2971147	12227447	2242553925	11513391	183	1535		http://sra-download.ncbi.nlm.nih.gov/srapub/SRR2971147	SRX1460522	SCN-2C	RNA-Seq	RANDOM	TRANSCRIPTOMIC	PAIRED	0	0	ILLUMINA	Illumina HiSeq 2000	SRP066957	PRJNA304270		304270	SRS1187962	SAMN04311984	simple	6832	Tigriopus californicus	SCN					pooled male and female		no						SRA314748		public	0193990A0996C4FAD7FF1DF7E36A3E4D	90922C0C875CE4FBBD1A5E41F5806670
SRR2971148	11630819	2083821881	10717294	179	1455		http://sra-download.ncbi.nlm.nih.gov/srapub/SRR2971148	SRX1460523	SCN-2T	RNA-Seq	RANDOM	TRANSCRIPTOMIC	PAIRED	0	0	ILLUMINA	Illumina HiSeq 2000	SRP066957	PRJNA304270		304270	SRS1187962	SAMN04311984	simple	6832	Tigriopus californicus	SCN					pooled male and female		no						SRA314748		public	F50F9E577E00DF729065116415B5EFA2	01C7A3ECB62D8473CEABC3DDBB8A680C
SRR2971149	14553018	2876934172	14551980	197	1895		http://sra-download.ncbi.nlm.nih.gov/srapub/SRR2971149	SRX1460524	PES-1C	RNA-Seq	RANDOM	TRANSCRIPTOMIC	PAIRED	0	0	ILLUMINA	Illumina HiSeq 2000	SRP066957	PRJNA304270		304270	SRS1187961	SAMN04311985	simple	6832	Tigriopus californicus	PES					pooled male and female		no						SRA314748		public	0A28CC7A304EDDAE43959D1AB411D5B5	F6B53A8E6639548808334D64DEF6AB27
SRR2971150	29786576	5630353660	29782694	189	3876		http://sra-download.ncbi.nlm.nih.gov/srapub/SRR2971150	SRX1460525	PES-2C	RNA-Seq	RANDOM	TRANSCRIPTOMIC	PAIRED	0	0	ILLUMINA	Illumina HiSeq 2000	SRP066957	PRJNA304270		304270	SRS1187961	SAMN04311985	simple	6832	Tigriopus californicus	PES					pooled male and female		no						SRA314748		public	89716148230793B101A03757B9A32407	F05E89D64EECC4EB52B54B6AEDF03EBE
SRR345608	17697018	2654552700	17697018	150	1778		http://sra-download.ncbi.nlm.nih.gov/srapub/SRR345608	SRX092198	Macrobrachium rosenbergii	RNA-Seq	RANDOM	TRANSCRIPTOMIC	PAIRED	0	0	ILLUMINA	Illumina Genome Analyzer	SRP007855	PRJNA72407		72407	SRS257953	SAMN00710209	simple	79674	Macrobrachium rosenbergii	Macrobrachium rosenbergii							no					UNIVERSITY OF MALAYA, MALAYSIA	SRA045433		public	85C6ADE0EAB27F43EFD71688FADCF853	2AB64717DE3D30CBB87B3B6BEE0DA04F
SRR345609	11319051	1697857650	11319051	150	1202		http://sra-download.ncbi.nlm.nih.gov/srapub/SRR345609	SRX097638	Macrobrachium rosenbergii	RNA-Seq	RANDOM	TRANSCRIPTOMIC	PAIRED	0	0	ILLUMINA	Illumina Genome Analyzer	SRP007855	PRJNA72407		72407	SRS264277	SAMN00722016	simple	79674	Macrobrachium rosenbergii	Macrobrachium rosenbergii hepatopancreas							no					UNIVERSITY OF MALAYA, MALAYSIA	SRA045433		public	67BBE89818A275F24910742506755016	C44E758D5CDCFD179FE78FECDA273872
SRR345610	12105094	1815764100	12105094	150	1450		http://sra-download.ncbi.nlm.nih.gov/srapub/SRR345610	SRX097639	Macrobrachium rosenbergii	RNA-Seq	RANDOM	TRANSCRIPTOMIC	PAIRED	0	0	ILLUMINA	Illumina Genome Analyzer	SRP007855	PRJNA72407		72407	SRS264278	SAMN00722017	simple	79674	Macrobrachium rosenbergii	Macrobrachium rosenbergii muscle							no					UNIVERSITY OF MALAYA, MALAYSIA	SRA045433		public	9D854D7CD010215785DA4DD3666E8613	A639DA128E52F3E5B4A9DF55F619FCE3
SRR345611	9656267	1448440050	9656267	150	993		http://sra-download.ncbi.nlm.nih.gov/srapub/SRR345611	SRX097640	Macrobrachium rosenbergii	RNA-Seq	RANDOM	TRANSCRIPTOMIC	PAIRED	0	0	ILLUMINA	Illumina Genome Analyzer	SRP007855	PRJNA72407		72407	SRS264279	SAMN00722018	simple	79674	Macrobrachium rosenbergii	Macrobrachium rosenbergii infected muscle							no					UNIVERSITY OF MALAYA, MALAYSIA	SRA045433		public	8E4480D07EB8E580977F8E375AF28118	14FA8E202FE1BE35B742ADA53CD8EF02
SRR346404	13697473	2465545140	13697473	180	1515		http://sra-download.ncbi.nlm.nih.gov/srapub/SRR346404	SRX098246	Ex-zai-2_l1	RNA-Seq	cDNA	TRANSCRIPTOMIC	PAIRED	200	0	ILLUMINA	Illumina HiSeq 2000	SRP008317	PRJNA73443		73443	SRS265043	SAMN00722948	simple	6689	Litopenaeus vannamei	Litopenaeus vannamei							no					BGI	SRA046078		public	6CEA4ABD98CC9F18022507FADF06EF28	99FABB09C4E027B5455A60687396DB20
SRR388207	29695294	4276122336	29695294	144	2390		http://sra-download.ncbi.nlm.nih.gov/srapub/SRR388207	SRX110649	Resistant	RNA-Seq	RANDOM	TRANSCRIPTOMIC	PAIRED	0	0	ILLUMINA	Illumina Genome Analyzer II	SRP009653	PRJNA77663		77663	SRS281904	SAMN00764091	simple	6687	Penaeus monodon	India WSSV resistant animals							no					NOFIMA	SRA048526		public	AD273E0BA85A42A79E3320D7AF626AE0	9C516C59C4BC6C1B66A33202972E6D21
SRR388221	38865759	5596669296	38865759	144	3296		http://sra-download.ncbi.nlm.nih.gov/srapub/SRR388221	SRX110651	Andaman	RNA-Seq	RANDOM	TRANSCRIPTOMIC	PAIRED	0	0	ILLUMINA	Illumina Genome Analyzer II	SRP009653	PRJNA77663		77663	SRS281905	SAMN00764092	simple	6687	Penaeus monodon	India Andaman Island animals							no					NOFIMA	SRA048526		public	B51DFE1F6521C2F04D91FB92241B305A	B57336D6484CFF365930B8500352025B
SRR388222	29613680	4264369920	29613680	144	2391		http://sra-download.ncbi.nlm.nih.gov/srapub/SRR388222	SRX110652	East Coast	RNA-Seq	RANDOM	TRANSCRIPTOMIC	PAIRED	0	0	ILLUMINA	Illumina Genome Analyzer II	SRP009653	PRJNA77663		77663	SRS281907	SAMN00764094	simple	6687	Penaeus monodon	East coast animals							no					NOFIMA	SRA048526		public	0924708B878056BB35A850C2DA533718	187D1271C4FF0F8FA36F460771D16641
SRR426836	26806389	4825150020	26806389	180	2917		http://sra-download.ncbi.nlm.nih.gov/srapub/SRR426836	SRX120025	AA adult	RNA-Seq	RANDOM	TRANSCRIPTOMIC	PAIRED	200	0	ILLUMINA	Illumina HiSeq 2000	SRP010923			0	SRS291871	SAMN00788856	simple	1232801	Amphibalanus amphitrite	AA_adult							no					BIODIVERSITY RESEARCH CENTER, ACADEMIA SINICA	SRA050112		public	F07490D755CAD0ABF5F6C5CFAB4D221D	0575AD4902D221AC26D1D57173ED07EC
SRR426837	26256871	4726236780	26256871	180	2736		http://sra-download.ncbi.nlm.nih.gov/srapub/SRR426837	SRX120026	TF_adult	RNA-Seq	RANDOM	TRANSCRIPTOMIC	PAIRED	200	0	ILLUMINA	Illumina HiSeq 2000	SRP010923			0	SRS292176	SAMN00790412	simple	240496	Tetraclita japonica	TF							no					BIODIVERSITY RESEARCH CENTER, ACADEMIA SINICA	SRA050112		public	6F72E2A316BF8FE6BDDE7381C54A60D0	586B106CC045113374802561A3259D2E
SRR514120	77759443	15551888600	77759443	200	9565		http://sra-download.ncbi.nlm.nih.gov/srapub/SRR514120	SRX150806	A. siamensis	RNA-Seq	cDNA	TRANSCRIPTOMIC	PAIRED	300	0	ILLUMINA	Illumina HiSeq 2000	SRP013454	PRJNA167720		167720	SRS336177	SAMN01001245	simple	1167309	Argulus siamensis	AsR-CIFA							no					CENTRAL INSTITUTE OF FRESHWATER AQUACULTURE	SRA053334		public	90A6B5DE9EA9DD597C56C82635049129	00AEC25125DE0599A8BE47C6B481F84C
SRR567391	592	116100	569	196	0	assembly	http://sra-download.ncbi.nlm.nih.gov/srapub/SRR567391	SRX189206	Larval sample#1/2	RNA-Seq	cDNA	TRANSCRIPTOMIC	PAIRED	100	0	ILLUMINA	Illumina HiSeq 2000	SRP015487	PRJNA174197		174197	SRS365108	SAMN01180338	simple	79674	Macrobrachium rosenbergii	Giant freshwater prawn							no					BEN-GURION UNIVERSITY	SRA058345		public	FF316EED3D83C3A96E18C4B67F9A75F6	C08E11EB57E1008B537D82AF0148B822
SRR572719	801	156100	760	194	0	assembly	http://sra-download.ncbi.nlm.nih.gov/srapub/SRR572719	SRX189210	Normalized larval sample#1/2	RNA-Seq	cDNA	TRANSCRIPTOMIC	PAIRED	100	0	ILLUMINA	Illumina HiSeq 2000	SRP015487	PRJNA174197		174197	SRS365112	SAMN01180342	simple	79674	Macrobrachium rosenbergii	Giant freshwater prawn							no					BEN-GURION UNIVERSITY	SRA058345		public	0868555CAD75D4854DCB56DC564A4680	B0CF8B056EA984C5C8F4E30F0B086B56
SRR572720	947	185900	912	196	0	assembly	http://sra-download.ncbi.nlm.nih.gov/srapub/SRR572720	SRX189207	Larval sample#2/2	RNA-Seq	cDNA	TRANSCRIPTOMIC	PAIRED	100	0	ILLUMINA	Illumina HiSeq 2000	SRP015487	PRJNA174197		174197	SRS365109	SAMN01180339	simple	79674	Macrobrachium rosenbergii	Giant freshwater prawn							no					BEN-GURION UNIVERSITY	SRA058345		public	FB0DD0DC74CBFAFDBAC6FB7AC2ECBAD3	82B7340A9A666C6C175B6FBA9867AFC1
SRR572721	528	104300	515	197	0	assembly	http://sra-download.ncbi.nlm.nih.gov/srapub/SRR572721	SRX189211	Normalized larval sample#2/2	RNA-Seq	cDNA	TRANSCRIPTOMIC	PAIRED	100	0	ILLUMINA	Illumina HiSeq 2000	SRP015487	PRJNA174197		174197	SRS365113	SAMN01180343	simple	79674	Macrobrachium rosenbergii	Giant freshwater prawn							no					BEN-GURION UNIVERSITY	SRA058345		public	D316943B9B0AA41747F452C94E9F61C2	05B7446E744F62B8EC95A3C66872B054
SRR572722	1042	199700	955	191	0	assembly	http://sra-download.ncbi.nlm.nih.gov/srapub/SRR572722	SRX189208	Post-larval sample#1/2	RNA-Seq	cDNA	TRANSCRIPTOMIC	PAIRED	100	0	ILLUMINA	Illumina HiSeq 2000	SRP015487	PRJNA174197		174197	SRS365110	SAMN01180340	simple	79674	Macrobrachium rosenbergii	Giant freshwater prawn							no					BEN-GURION UNIVERSITY	SRA058345		public	328D6D8548B275785898DE106354C6E3	D31D1D8BF815CD37535F48CF141152F2
SRR572723	1192	229300	1101	192	0	assembly	http://sra-download.ncbi.nlm.nih.gov/srapub/SRR572723	SRX189212	Normalized post-larval sample#1/2	RNA-Seq	cDNA	TRANSCRIPTOMIC	PAIRED	100	0	ILLUMINA	Illumina HiSeq 2000	SRP015487	PRJNA174197		174197	SRS365114	SAMN01180344	simple	79674	Macrobrachium rosenbergii	Giant freshwater prawn							no					BEN-GURION UNIVERSITY	SRA058345		public	14A0A859B5975C34FDAD2C022819830D	034076C576069CB7CB89B269E1E9A110
SRR572724	963	187100	908	194	0	assembly	http://sra-download.ncbi.nlm.nih.gov/srapub/SRR572724	SRX189209	Post-larval sample#2/2	RNA-Seq	cDNA	TRANSCRIPTOMIC	PAIRED	100	0	ILLUMINA	Illumina HiSeq 2000	SRP015487	PRJNA174197		174197	SRS365111	SAMN01180341	simple	79674	Macrobrachium rosenbergii	Giant freshwater prawn							no					BEN-GURION UNIVERSITY	SRA058345		public	81BA33A42D9C5AB1845474FEB4131ADE	B6CA7758535753A775352FA2883ACF56
SRR572725	1530	296400	1434	193	0	assembly	http://sra-download.ncbi.nlm.nih.gov/srapub/SRR572725	SRX189213	Normalized post-larval sample#2/2	RNA-Seq	cDNA	TRANSCRIPTOMIC	PAIRED	100	0	ILLUMINA	Illumina HiSeq 2000	SRP015487	PRJNA174197		174197	SRS365115	SAMN01180345	simple	79674	Macrobrachium rosenbergii	Giant freshwater prawn							no					BEN-GURION UNIVERSITY	SRA058345		public	21AAE44CA77C7CDA7A13F71ABDAD04B9	810ACA6D85105388F02C18A7527710D7
SRR629687	81763487	16516224374	81763487	202	10346		http://sra-download.ncbi.nlm.nih.gov/srapub/SRR629687	SRX209172		RNA-Seq	cDNA	TRANSCRIPTOMIC	PAIRED	0	0	ILLUMINA	Illumina HiSeq 2000	SRP017473	PRJNA183420		183420	SRS379018	SAMN01827998	simple	6717	Astacus leptodactylus	ALHYPOYO							no				Epidermis and Y organ	ISRAEL OCEANOGRAPHIC AND LIMNOLOGICAL RESEARCH	SRA062014		public	BF13BCB6EE0C9FF7D1C95291D2ACF4BF	2C9BAE8B1A3489107CFF79978A4A5B71
SRR650486	148056148	29907341896	0	202	19460		http://sra-download.ncbi.nlm.nih.gov/srapub/SRR650486	SRX218148		RNA-Seq	cDNA	TRANSCRIPTOMIC	PAIRED	200	0	ILLUMINA	Illumina HiSeq 2000	SRP017473	PRJNA183420		183420	SRS379018	SAMN01827998	simple	6717	Astacus leptodactylus	ALHYPOYO							no				Epidermis and Y organ	ISRAEL OCEANOGRAPHIC AND LIMNOLOGICAL RESEARCH	SRA062014		public	9CD6FFA27BFA76FCE8683D123447B74B	FE92F9ADB1EAD88979BB1BA8A575DC20
SRR768319	27096107	4877299260	27096107	180	3147		http://sra-download.ncbi.nlm.nih.gov/srapub/SRR768319	SRX218070		RNA-Seq	Hybrid Selection	TRANSCRIPTOMIC	PAIRED	0	0	ILLUMINA	Illumina HiSeq 2000	SRP018007	PRJNA186652		186652	SRS386240	SAMN01889033	simple	210409	Portunus trituberculatus	Portunus trituberculatus							no					OCEAN UNIVERSITY OF CHINA	SRA065094		public	B53B27D6B0F8D878F754DDD421CAB6FF	CB541E55C552251E209518BF1AAC3241
SRR839222	99563	16522650	84022	165	11		http://sra-download.ncbi.nlm.nih.gov/srapub/SRR839222	SRX274002	Slv_embryo	RNA-Seq	RT-PCR	TRANSCRIPTOMIC	PAIRED	200	0	ILLUMINA	Illumina HiSeq 2000	SRP022057	PRJNA200996		200996	SRS418271	SAMN02116196	simple	6689	Litopenaeus vannamei	lv_e							no					INSTITUTE OF OCEANOLOGY, CHINESE ACADEMY OF SCIENC	SRA075245		public	2E1E67085CAE2199BC53165C8BF08C71	02A2735A02D3A9A341182402C43222DE
SRR839236	125402	22572360	125402	180	15		http://sra-download.ncbi.nlm.nih.gov/srapub/SRR839236	SRX274009	Slv_nauplius	RNA-Seq	RT-PCR	TRANSCRIPTOMIC	PAIRED	200	0	ILLUMINA	Illumina HiSeq 2000	SRP022057	PRJNA200996		200996	SRS418276	SAMN02116197	simple	6689	Litopenaeus vannamei	lv_n							no					INSTITUTE OF OCEANOLOGY, CHINESE ACADEMY OF SCIENC	SRA075245		public	69DD1484CC7A7FD08EB2402BB9C9A0FD	0EE7D977093272B51DD0FCB78B4A8260
SRR842572	171542	30877560	171542	180	21		http://sra-download.ncbi.nlm.nih.gov/srapub/SRR842572	SRX274553	Slv_zoea	RNA-Seq	RT-PCR	TRANSCRIPTOMIC	PAIRED	200	0	ILLUMINA	Illumina HiSeq 2000	SRP022057	PRJNA200996		200996	SRS418409	SAMN02116198	simple	6689	Litopenaeus vannamei	lv_z							no					INSTITUTE OF OCEANOLOGY, CHINESE ACADEMY OF SCIENC	SRA075245		public	4D64D3EAE6ECAC13E6E032DE43C8CDDD	E2C8294806E0F2D9C2849BDA8D3547DA
SRR842625	208799	37583820	208799	180	26		http://sra-download.ncbi.nlm.nih.gov/srapub/SRR842625	SRX274554	Slv_mysis	RNA-Seq	RT-PCR	TRANSCRIPTOMIC	PAIRED	200	0	ILLUMINA	Illumina HiSeq 2000	SRP022057	PRJNA200996		200996	SRS418410	SAMN02116199	simple	6689	Litopenaeus vannamei	lv_m							no					INSTITUTE OF OCEANOLOGY, CHINESE ACADEMY OF SCIENC	SRA075245		public	8EDA8EEF8F776DD9DB7B63EE55234C0A	CB056CE2A0340B12014E376271290070
SRR842627	255170	45930600	255170	180	32		http://sra-download.ncbi.nlm.nih.gov/srapub/SRR842627	SRX274562	Slv_post-larval	RNA-Seq	RT-PCR	TRANSCRIPTOMIC	PAIRED	200	0	ILLUMINA	Illumina HiSeq 2000	SRP022057	PRJNA200996		200996	SRS418412	SAMN02116200	simple	6689	Litopenaeus vannamei	lv_p							no					INSTITUTE OF OCEANOLOGY, CHINESE ACADEMY OF SCIENC	SRA075245		public	06AAE457A069E833BDC9DA0AAFA81A29	DE0E9BE9E9E7AF441133335A2A1F4D2D
SRR870673	43879893	8863738386	43879893	202	5507		http://sra-download.ncbi.nlm.nih.gov/srapub/SRR870673	SRX288443	Prcla_ES	RNA-Seq	cDNA	TRANSCRIPTOMIC	PAIRED	0	0	ILLUMINA	Illumina HiSeq 2000	SRP023487	PRJNA205889	2	205889	SRS431092	SAMN02179261	simple	6728	Procambarus clarkii	pool females and males eyestalk							no					UNIVERSITY OF TRIESTE	SRA082161		public	7CD076C8335319B182855D8B78E08D38	5CAD8385A733434B7476036E4D60E2EA
SRR896637	1657	329900	1642	199	0	assembly	http://sra-download.ncbi.nlm.nih.gov/srapub/SRR896637	SRX297079	GQT1 - Larvae1_MR_EGFR	RNA-Seq	size fractionation	TRANSCRIPTOMIC	PAIRED	200	0	ILLUMINA	Illumina HiSeq 2000	SRP015487	PRJNA174197		174197	SRS441445	SAMN02194001	simple	79674	Macrobrachium rosenbergii	Larvae1_MR_EGFR							no					BEN-GURION UNIVERSITY	SRA089020		public	198BBC85518869684669C2361A840124	5DBF649037CA8642393BB856E7F8D91D
SRR896638	2405	477500	2370	198	0	assembly	http://sra-download.ncbi.nlm.nih.gov/srapub/SRR896638	SRX302109	GQT-2_Larvae2_MR_EGFR	RNA-Seq	size fractionation	TRANSCRIPTOMIC	PAIRED	200	0	ILLUMINA	Illumina HiSeq 2000	SRP015487	PRJNA174197		174197	SRS441446	SAMN02194002	simple	79674	Macrobrachium rosenbergii	Larvae2_MR_EGFR							no					BEN-GURION UNIVERSITY	SRA089020		public	15779A1D381EEDF5F9DF9EDF193DA3C0	3A4E64689F72EE15310D1168043257E9
SRR896645	2094	416800	2074	199	0	assembly	http://sra-download.ncbi.nlm.nih.gov/srapub/SRR896645	SRX302114	GQT-5_Larvae1_Norm_MR_EGFR	RNA-Seq	size fractionation	TRANSCRIPTOMIC	PAIRED	200	0	ILLUMINA	Illumina HiSeq 2000	SRP015487	PRJNA174197		174197	SRS441448	SAMN02194003	simple	79674	Macrobrachium rosenbergii	Larvae1_Norm_MR_EGFR							no					BEN-GURION UNIVERSITY	SRA089020		public	34FA6C689DB7493471EA8D301C57F2C4	DCEC1320B784F417212CAEDB259D42FA
SRR896646	1350	267200	1322	197	0	assembly	http://sra-download.ncbi.nlm.nih.gov/srapub/SRR896646	SRX302115	GQT-6	RNA-Seq	size fractionation	TRANSCRIPTOMIC	PAIRED	200	0	ILLUMINA	Illumina HiSeq 2000	SRP015487	PRJNA174197		174197	SRS441449	SAMN02194004	simple	79674	Macrobrachium rosenbergii	Larvae2_Norm_MR_EGFR							no					BEN-GURION UNIVERSITY	SRA089020		public	06D00A374ABEA5C416CE467A40A8492A	DC99E50653716B09C0EB34867A3A3F58
SRR896647	1240	245600	1216	198	0	assembly	http://sra-download.ncbi.nlm.nih.gov/srapub/SRR896647	SRX302116	GQT-3_Post_larvae1_MR_EGFR	RNA-Seq	size fractionation	TRANSCRIPTOMIC	PAIRED	200	0	ILLUMINA	Illumina HiSeq 2000	SRP015487	PRJNA174197		174197	SRS441450	SAMN02194005	simple	79674	Macrobrachium rosenbergii	Post_larvae1_MR_EGFR							no					BEN-GURION UNIVERSITY	SRA089020		public	109781C1930E656173C90E25A6FD92DA	ACB4213E921449B117CC072DF99B51B1
SRR896650	1588	315500	1567	198	0	assembly	http://sra-download.ncbi.nlm.nih.gov/srapub/SRR896650	SRX302118	GQT-7_Post_larvae1_Norm_MR_EGFR	RNA-Seq	size fractionation	TRANSCRIPTOMIC	PAIRED	200	0	ILLUMINA	Illumina HiSeq 2000	SRP015487	PRJNA174197		174197	SRS441452	SAMN02194007	simple	79674	Macrobrachium rosenbergii	Post_larvae1_Norm_MR_EGFR							no					BEN-GURION UNIVERSITY	SRA089020		public	82EC0CBAC4106B7B9C221974D37649E0	9C592581F6FD426AC1CED783970980EB
SRR896651	1976	390800	1932	197	0	assembly	http://sra-download.ncbi.nlm.nih.gov/srapub/SRR896651	SRX302119	GQT-8_Post_larvae2_Norm_MR_EGFR	RNA-Seq	size fractionation	TRANSCRIPTOMIC	PAIRED	200	0	ILLUMINA	Illumina HiSeq 2000	SRP015487	PRJNA174197		174197	SRS441453	SAMN02194131	simple	79674	Macrobrachium rosenbergii	Post_larvae2_Norm_MR_EGFR							no					BEN-GURION UNIVERSITY	SRA089020		public	00AF4D94BB6F653C975566F0B5A3E761	01431E40B8E0D3F449813E97EA58FC6E
SRR1324798	7094526	716547126	0	101	486		http://sra-download.ncbi.nlm.nih.gov/srapub/SRR1324798	SRX564993		RNA-Seq	RANDOM PCR	TRANSCRIPTOMIC	SINGLE	0	0	ILLUMINA	Illumina HiSeq 2000	SRP042651	PRJNA249058	2	249058	SRS625834	SAMN02799975	simple	96803	Armadillidium nasatum	GA21L					missing		no					UNIVERSITÃ‰ MONTPELLIER 2	SRA168432		public	DDE515DA986CBF36664BDB1E6EF8209E	CDFC320AEB7B6274276D7DCC0C89D1B7
SRR1324799	8457954	854253354	0	101	579		http://sra-download.ncbi.nlm.nih.gov/srapub/SRR1324799	SRX564994		RNA-Seq	RANDOM PCR	TRANSCRIPTOMIC	SINGLE	0	0	ILLUMINA	Illumina HiSeq 2000	SRP042651	PRJNA249058	2	249058	SRS625836	SAMN02799976	simple	96803	Armadillidium nasatum	GA21M					missing		no					UNIVERSITÃ‰ MONTPELLIER 2	SRA168432		public	6F06E87BA1158428C50985FFFBFC0C6F	B57037449E380ED738A6C86CFC06B0D2
SRR1324800	33692087	3402900787	0	101	2186		http://sra-download.ncbi.nlm.nih.gov/srapub/SRR1324800	SRX564995		RNA-Seq	RANDOM PCR	TRANSCRIPTOMIC	SINGLE	0	0	ILLUMINA	Illumina HiSeq 2000	SRP042651	PRJNA249058	2	249058	SRS625835	SAMN02799977	simple	13347	Armadillidium vulgare	GA21B					missing		no					UNIVERSITÃ‰ MONTPELLIER 2	SRA168432		public	59DF1CE4E846818E7E0DB0972B908F70	A76AEE96634C9A89C9CAB5238757EC85
SRR1324801	26336131	2659949231	0	101	1713		http://sra-download.ncbi.nlm.nih.gov/srapub/SRR1324801	SRX564996		RNA-Seq	RANDOM PCR	TRANSCRIPTOMIC	SINGLE	0	0	ILLUMINA	Illumina HiSeq 2000	SRP042651	PRJNA249058	2	249058	SRS625839	SAMN02799978	simple	13347	Armadillidium vulgare	GA21C					missing		no					UNIVERSITÃ‰ MONTPELLIER 2	SRA168432		public	09CF533BCEB5246402D63D0196E5505D	AE12A99D4E6D6F1354191A202C9B926B
SRR1324802	7081881	715269981	0	101	486		http://sra-download.ncbi.nlm.nih.gov/srapub/SRR1324802	SRX564997		RNA-Seq	RANDOM PCR	TRANSCRIPTOMIC	SINGLE	0	0	ILLUMINA	Illumina HiSeq 2000	SRP042651	PRJNA249058	2	249058	SRS625837	SAMN02799979	simple	13347	Armadillidium vulgare	GA21D					missing		no					UNIVERSITÃ‰ MONTPELLIER 2	SRA168432		public	33B810EA01F63B00774462C031E58358	BA655C8761FA53074EA4A82FD9DE8121
SRR1324803	8768792	885647992	0	101	601		http://sra-download.ncbi.nlm.nih.gov/srapub/SRR1324803	SRX564998		RNA-Seq	RANDOM PCR	TRANSCRIPTOMIC	SINGLE	0	0	ILLUMINA	Illumina HiSeq 2000	SRP042651	PRJNA249058	2	249058	SRS625838	SAMN02799980	simple	13347	Armadillidium vulgare	GA21E					missing		no					UNIVERSITÃ‰ MONTPELLIER 2	SRA168432		public	754EB81EB6FAEDC692F05FB2C8B33A22	B03932EF7DC9ECB4094123A83D67BCC3
SRR1324804	8826638	891490438	0	101	605		http://sra-download.ncbi.nlm.nih.gov/srapub/SRR1324804	SRX564999		RNA-Seq	RANDOM PCR	TRANSCRIPTOMIC	SINGLE	0	0	ILLUMINA	Illumina HiSeq 2000	SRP042651	PRJNA249058	2	249058	SRS625840	SAMN02799981	simple	13347	Armadillidium vulgare	GA21F					missing		no					UNIVERSITÃ‰ MONTPELLIER 2	SRA168432		public	64866E2306FCA7CFB22221A17C2D69FB	B4B1AC645C0761815C6555875CEC3DCF
SRR1324805	13957815	1409739315	0	101	960		http://sra-download.ncbi.nlm.nih.gov/srapub/SRR1324805	SRX565000		RNA-Seq	RANDOM PCR	TRANSCRIPTOMIC	SINGLE	0	0	ILLUMINA	Illumina HiSeq 2000	SRP042651	PRJNA249058	2	249058	SRS625842	SAMN02799982	simple	13347	Armadillidium vulgare	GA21G					missing		no					UNIVERSITÃ‰ MONTPELLIER 2	SRA168432		public	F717BD972EEAC667A41CDA4F8E605ABF	DD0BC3D6ABF431E03EC85CA7B81C71B8
SRR1324806	7520054	759525454	0	101	516		http://sra-download.ncbi.nlm.nih.gov/srapub/SRR1324806	SRX565001		RNA-Seq	RANDOM PCR	TRANSCRIPTOMIC	SINGLE	0	0	ILLUMINA	Illumina HiSeq 2000	SRP042651	PRJNA249058	2	249058	SRS625841	SAMN02799983	simple	13347	Armadillidium vulgare	GA21H					missing		no					UNIVERSITÃ‰ MONTPELLIER 2	SRA168432		public	08EA64343403B5216B1A788A5BFCC2A2	FF476C46FAB2703547AF88C834A0756E
SRR1324807	8824057	891229757	0	101	603		http://sra-download.ncbi.nlm.nih.gov/srapub/SRR1324807	SRX565002		RNA-Seq	RANDOM PCR	TRANSCRIPTOMIC	SINGLE	0	0	ILLUMINA	Illumina HiSeq 2000	SRP042651	PRJNA249058	2	249058	SRS625843	SAMN02799984	simple	13347	Armadillidium vulgare	GA21I					missing		no					UNIVERSITÃ‰ MONTPELLIER 2	SRA168432		public	76DAB2B64DE7FD66371D5FB66697D04B	6F87C981F9FD2BA5CB9F51E4066FA980
SRR1324808	29796758	3009472558	0	101	1917		http://sra-download.ncbi.nlm.nih.gov/srapub/SRR1324808	SRX565003		RNA-Seq	RANDOM PCR	TRANSCRIPTOMIC	SINGLE	0	0	ILLUMINA	Illumina HiSeq 2000	SRP042651	PRJNA249058	2	249058	SRS625844	SAMN02799985	simple	13347	Armadillidium vulgare	GA21J					missing		no					UNIVERSITÃ‰ MONTPELLIER 2	SRA168432		public	27269B54AB16BF5331B24BEC219A5BC8	1E985C6EB725DF979918922413844821
SRR1324809	10874926	1098367526	0	101	744		http://sra-download.ncbi.nlm.nih.gov/srapub/SRR1324809	SRX565004		RNA-Seq	RANDOM PCR	TRANSCRIPTOMIC	SINGLE	0	0	ILLUMINA	Illumina HiSeq 2000	SRP042651	PRJNA249058	2	249058	SRS625845	SAMN02799986	simple	13347	Armadillidium vulgare	GA21O					missing		no					UNIVERSITÃ‰ MONTPELLIER 2	SRA168432		public	26A8CEBB698698FEDEC73A8B001C6E1B	8805D6D042B37F45550A94810EF1DF4F
SRR1324810	17911179	913470129	0	51	606		http://sra-download.ncbi.nlm.nih.gov/srapub/SRR1324810	SRX565005		RNA-Seq	RANDOM PCR	TRANSCRIPTOMIC	SINGLE	0	0	ILLUMINA	Illumina HiSeq 2000	SRP042651	PRJNA249058	2	249058	SRS625848	SAMN02799987	simple	6661	Artemia franciscana	GA17A					missing		no					UNIVERSITÃ‰ MONTPELLIER 2	SRA168432		public	63CCF8F6F4B910C6E7483C8706572E32	1B200AB846BA338E6C51C80D4005B80E
SRR1324811	14973594	763653294	0	51	507		http://sra-download.ncbi.nlm.nih.gov/srapub/SRR1324811	SRX565006		RNA-Seq	RANDOM PCR	TRANSCRIPTOMIC	SINGLE	0	0	ILLUMINA	Illumina HiSeq 2000	SRP042651	PRJNA249058	2	249058	SRS625847	SAMN02799988	simple	6661	Artemia franciscana	GA17B					missing		no					UNIVERSITÃ‰ MONTPELLIER 2	SRA168432		public	5EA6627A70E46A4A115DEF9597ED5BB5	F05FD9DAB30DAFBBA23038CBBCA701F2
SRR1324812	11312097	576916947	0	51	385		http://sra-download.ncbi.nlm.nih.gov/srapub/SRR1324812	SRX565007		RNA-Seq	RANDOM PCR	TRANSCRIPTOMIC	SINGLE	0	0	ILLUMINA	Illumina HiSeq 2000	SRP042651	PRJNA249058	2	249058	SRS625846	SAMN02799989	simple	6661	Artemia franciscana	GA17C					missing		no					UNIVERSITÃ‰ MONTPELLIER 2	SRA168432		public	97592CA54576F02CC206AB2D75B9488E	4CF2AABDDEBE4DAEB0D87F4C39017872
SRR1324813	22537965	1149436215	0	51	761		http://sra-download.ncbi.nlm.nih.gov/srapub/SRR1324813	SRX565008		RNA-Seq	RANDOM PCR	TRANSCRIPTOMIC	SINGLE	0	0	ILLUMINA	Illumina HiSeq 2000	SRP042651	PRJNA249058	2	249058	SRS625851	SAMN02799990	simple	6661	Artemia franciscana	GA17D					missing		no					UNIVERSITÃ‰ MONTPELLIER 2	SRA168432		public	CFACBEE913B7BD708A93EBC024910DD2	AFAD3BED9F98D52BBFCDA09449FF7067
SRR1324814	34515437	1760287287	0	51	1159		http://sra-download.ncbi.nlm.nih.gov/srapub/SRR1324814	SRX565009		RNA-Seq	RANDOM PCR	TRANSCRIPTOMIC	SINGLE	0	0	ILLUMINA	Illumina HiSeq 2000	SRP042651	PRJNA249058	2	249058	SRS625849	SAMN02799991	simple	6661	Artemia franciscana	GA17E					missing		no					UNIVERSITÃ‰ MONTPELLIER 2	SRA168432		public	D00CF4171B49144FF5833757BDB5BF74	6B3ACC7343F5FC4E729370D1F3491884
SRR1324815	13718100	699623100	0	51	465		http://sra-download.ncbi.nlm.nih.gov/srapub/SRR1324815	SRX565010		RNA-Seq	RANDOM PCR	TRANSCRIPTOMIC	SINGLE	0	0	ILLUMINA	Illumina HiSeq 2000	SRP042651	PRJNA249058	2	249058	SRS625850	SAMN02799992	simple	6661	Artemia franciscana	GA17F					missing		no					UNIVERSITÃ‰ MONTPELLIER 2	SRA168432		public	550E83E294F0382CA6022501ED8AEA24	4C5A65EFC4E645D76DD6EC20D6E18035
SRR1324816	19460455	992483205	0	51	658		http://sra-download.ncbi.nlm.nih.gov/srapub/SRR1324816	SRX565011		RNA-Seq	RANDOM PCR	TRANSCRIPTOMIC	SINGLE	0	0	ILLUMINA	Illumina HiSeq 2000	SRP042651	PRJNA249058	2	249058	SRS625852	SAMN02799993	simple	6661	Artemia franciscana	GA17G					missing		no					UNIVERSITÃ‰ MONTPELLIER 2	SRA168432		public	274FEC46F467787AEC60EE0665A5DC08	6ADF00C18C5B3727C3E2003071A8BC14
SRR1324817	20782527	1059908877	0	51	703		http://sra-download.ncbi.nlm.nih.gov/srapub/SRR1324817	SRX565012		RNA-Seq	RANDOM PCR	TRANSCRIPTOMIC	SINGLE	0	0	ILLUMINA	Illumina HiSeq 2000	SRP042651	PRJNA249058	2	249058	SRS625853	SAMN02799994	simple	6661	Artemia franciscana	GA17H					missing		no					UNIVERSITÃ‰ MONTPELLIER 2	SRA168432		public	E2D128354A393D4E89E1593779ECB504	06844F53C765F5D6ACDA684F9EF3A826
SRR1324818	20485316	1044751116	0	51	578		http://sra-download.ncbi.nlm.nih.gov/srapub/SRR1324818	SRX565013		RNA-Seq	RANDOM PCR	TRANSCRIPTOMIC	SINGLE	0	0	ILLUMINA	Illumina HiSeq 2000	SRP042651	PRJNA249058	2	249058	SRS625854	SAMN02799995	simple	6661	Artemia franciscana	GA17I					missing		no					UNIVERSITÃ‰ MONTPELLIER 2	SRA168432		public	97532F945A4CEF0D34F57997D868FA3B	30DDCBDC9C5AA123647346817CAC9D7F
SRR1324819	23240338	1185257238	0	51	784		http://sra-download.ncbi.nlm.nih.gov/srapub/SRR1324819	SRX565014		RNA-Seq	RANDOM PCR	TRANSCRIPTOMIC	SINGLE	0	0	ILLUMINA	Illumina HiSeq 2000	SRP042651	PRJNA249058	2	249058	SRS625855	SAMN02799996	simple	6661	Artemia franciscana	GA17J					missing		no					UNIVERSITÃ‰ MONTPELLIER 2	SRA168432		public	81A3BCA9B73DFF951573A9ABA566B70D	9448BCFE20A0DF4967FB126E90406403
SRR1324820	36249024	1848700224	0	51	1029		http://sra-download.ncbi.nlm.nih.gov/srapub/SRR1324820	SRX565015		RNA-Seq	RANDOM PCR	TRANSCRIPTOMIC	SINGLE	0	0	ILLUMINA	Illumina HiSeq 2000	SRP042651	PRJNA249058	2	249058	SRS625856	SAMN02799997	simple	85549	Artemia salina	GA17M					missing		no					UNIVERSITÃ‰ MONTPELLIER 2	SRA168432		public	EBF45D0AF1CA6066ACDBD22547C93016	B1D8EA34973058E98C02CE25D5A939C7
SRR1324821	37106544	1892433744	0	51	1325		http://sra-download.ncbi.nlm.nih.gov/srapub/SRR1324821	SRX565016		RNA-Seq	RANDOM PCR	TRANSCRIPTOMIC	SINGLE	0	0	ILLUMINA	Illumina HiSeq 2000	SRP042651	PRJNA249058	2	249058	SRS625857	SAMN02799998	simple	85549	Artemia salina	GA17Q					missing		no					UNIVERSITÃ‰ MONTPELLIER 2	SRA168432		public	CEA3E2068A8BE016CF68E368CF83DE28	8F0E2A85809D84A576B91A5A4E455973
SRR1324822	35942797	1833082647	0	51	1096		http://sra-download.ncbi.nlm.nih.gov/srapub/SRR1324822	SRX565017		RNA-Seq	RANDOM PCR	TRANSCRIPTOMIC	SINGLE	0	0	ILLUMINA	Illumina HiSeq 2000	SRP042651	PRJNA249058	2	249058	SRS625858	SAMN02799999	simple	112780	Artemia sinica	GA17N					missing		no					UNIVERSITÃ‰ MONTPELLIER 2	SRA168432		public	A7B72ED2CA3F36E25D13D4D58C5F54F6	48F96EB32CB5B84EFDD24E0681E9D9E7
SRR1324823	24384414	1243605114	0	51	700		http://sra-download.ncbi.nlm.nih.gov/srapub/SRR1324823	SRX565018		RNA-Seq	RANDOM PCR	TRANSCRIPTOMIC	SINGLE	0	0	ILLUMINA	Illumina HiSeq 2000	SRP042651	PRJNA249058	2	249058	SRS625860	SAMN02800000	simple	112780	Artemia sinica	GA17O					missing		no					UNIVERSITÃ‰ MONTPELLIER 2	SRA168432		public	37B94DF698AE95C05E9ACB9E2E3D4955	7A09F71581BD080F112CA536D53DEE4C
SRR1324824	18554892	946299492	0	51	569		http://sra-download.ncbi.nlm.nih.gov/srapub/SRR1324824	SRX565019		RNA-Seq	RANDOM PCR	TRANSCRIPTOMIC	SINGLE	0	0	ILLUMINA	Illumina HiSeq 2000	SRP042651	PRJNA249058	2	249058	SRS625859	SAMN02800001	simple	351233	Artemia tibetiana	GA17K					missing		no					UNIVERSITÃ‰ MONTPELLIER 2	SRA168432		public	2CBAD79AE9DBCED43A0E23EF76FC4367	01A7640CE4BEA3AB4FEE99208DB4EC49
SRR1324825	40555231	2068316781	0	51	1227		http://sra-download.ncbi.nlm.nih.gov/srapub/SRR1324825	SRX565020		RNA-Seq	RANDOM PCR	TRANSCRIPTOMIC	SINGLE	0	0	ILLUMINA	Illumina HiSeq 2000	SRP042651	PRJNA249058	2	249058	SRS625861	SAMN02800002	simple	351233	Artemia tibetiana	GA17L					missing		no					UNIVERSITÃ‰ MONTPELLIER 2	SRA168432		public	745F8E57A458440750494943F63DB4DD	F93395BD4A81E67F352637E5B2110F4F
SRR1264022	300960056	15048002800	0	50	9449		http://sra-download.ncbi.nlm.nih.gov/srapub/SRR1264022	SRX528178		RNA-Seq	cDNA	TRANSCRIPTOMIC	SINGLE	0	0	ILLUMINA	Illumina HiSeq 2000	SRP017473	PRJNA183420		183420	SRS595869	SAMN02732183	simple	6717	Astacus leptodactylus	CHHeffect-gills					female		no					ISRAEL OCEANOGRAPHIC AND LIMNOLOGICAL RESEARCH	SRA062014		public	3D405CA03001141FCFD3B35A7926FB3C	DBFF560A7126714495195F02DAFC2115
SRR1264027	203082004	10357182204	0	51	6179		http://sra-download.ncbi.nlm.nih.gov/srapub/SRR1264027	SRX528187		RNA-Seq	cDNA	TRANSCRIPTOMIC	SINGLE	0	0	ILLUMINA	Illumina HiSeq 2000	SRP017473	PRJNA183420		183420	SRS595869	SAMN02732183	simple	6717	Astacus leptodactylus	CHHeffect-gills					female		no					ISRAEL OCEANOGRAPHIC AND LIMNOLOGICAL RESEARCH	SRA062014		public	9B5EDADD0B1CC26642200AB0B08349EC	386378DD5802A034AE13A3D23E06BA09
SRR1785131	9748906	4182812690	0	429	2209		http://sra-download.ncbi.nlm.nih.gov/srapub/SRR1785131	SRX864101	Delta	RNA-Seq	PolyA	TRANSCRIPTOMIC	PAIRED	0	0	ILLUMINA	Illumina MiSeq	SRP035323	PRJNA234316	2	234316	SRS834973	SAMN03326161	simple	217165	Caligus rogercresseyi	Sea lice							no					UNIVERSIDAD DE CONCEPCION	SRA236170		public	9DF61DC5D7548E257A79CFA6E25DF94A	DBB217AEAE7EBBE956303F2548AAFDDB
SRR1952011	14022893	6037048852	0	430	3385		http://sra-download.ncbi.nlm.nih.gov/srapub/SRR1952011	SRX864101	Delta	RNA-Seq	PolyA	TRANSCRIPTOMIC	PAIRED	0	0	ILLUMINA	Illumina MiSeq	SRP035323	PRJNA234316	2	234316	SRS834973	SAMN03326161	simple	217165	Caligus rogercresseyi	Sea lice							no					UNIVERSIDAD DE CONCEPCION	SRA236170		public	1E9F8AF874C74517996E12887ACB3E81	3884EE7BA9BA27C1AEB3DAF1520719E5
SRR1976464	10414855	4665520483	0	447	2587		http://sra-download.ncbi.nlm.nih.gov/srapub/SRR1976464	SRX864102	Aza	RNA-Seq	PolyA	TRANSCRIPTOMIC	PAIRED	0	0	ILLUMINA	Illumina MiSeq	SRP035323	PRJNA234316	2	234316	SRS834973	SAMN03326161	simple	217165	Caligus rogercresseyi	Sea lice							no					UNIVERSIDAD DE CONCEPCION	SRA236170		public	9C85A7F6A92384F844AA90941FB21AAC	5A96FE452EE1B33776086A6EDC6524C5
SRR1976510	20369899	10382494363	0	509	5463		http://sra-download.ncbi.nlm.nih.gov/srapub/SRR1976510	SRX864102	Aza	RNA-Seq	PolyA	TRANSCRIPTOMIC	PAIRED	0	0	ILLUMINA	Illumina MiSeq	SRP035323	PRJNA234316	2	234316	SRS834973	SAMN03326161	simple	217165	Caligus rogercresseyi	Sea lice							no					UNIVERSIDAD DE CONCEPCION	SRA236170		public	E0C69A42B4B6594CA9FAA5650EE788A5	2920ED54F434774DA1AD06230D047584
SRR1324846	41058103	4146868403	0	101	2600		http://sra-download.ncbi.nlm.nih.gov/srapub/SRR1324846	SRX565041		RNA-Seq	RANDOM PCR	TRANSCRIPTOMIC	SINGLE	0	0	ILLUMINA	Illumina HiSeq 2000	SRP042651	PRJNA249058	2	249058	SRS625882	SAMN02800023	simple	53602	Carcinus aestuarii	GA38K					missing		no					UNIVERSITÃ‰ MONTPELLIER 2	SRA168432		public	42F85498B1D1E30F0DEBFD9D74601D09	07B8D43275778A517DA85EAAC759B563
SRR1324847	37141315	3751272815	0	101	2373		http://sra-download.ncbi.nlm.nih.gov/srapub/SRR1324847	SRX565042		RNA-Seq	RANDOM PCR	TRANSCRIPTOMIC	SINGLE	0	0	ILLUMINA	Illumina HiSeq 2000	SRP042651	PRJNA249058	2	249058	SRS625883	SAMN02800024	simple	53602	Carcinus aestuarii	GA38L					missing		no					UNIVERSITÃ‰ MONTPELLIER 2	SRA168432		public	128634BF4ACEB10E67D91061F339EB39	72553384C09502AB9FD3961C4B7DC5CA
ERR246327	6484645	492833020	0	76	338		http://sra-download.ncbi.nlm.nih.gov/srapub/ERR246327	ERX220861	unspecified	EST	cDNA	TRANSCRIPTOMIC	SINGLE	0	0	ILLUMINA	Illumina HiSeq 2000	ERP002374	PRJEB1673		205010	ERS223743	SAMEA2058372	simple	177220	Coenobita	Ccly1							no					MPICE	ERA203161		public	B4FEA6421C27B25C25CCE63977E579C2	DDF552603797A37546F1EA31312F78F2
ERR246328	4969481	178901316	0	36	75		http://sra-download.ncbi.nlm.nih.gov/srapub/ERR246328	ERX220862	unspecified	EST	cDNA	TRANSCRIPTOMIC	SINGLE	0	0	ILLUMINA	Illumina HiSeq 2000	ERP002374	PRJEB1673		205010	ERS223743	SAMEA2058372	simple	177220	Coenobita	Ccly1							no					MPICE	ERA203161		public	A3636E66732DA7E5CFD95874A0C92EB2	B7669E6C3EF3ADD9AC00AD4C73639BD1
ERR457735	29987467	2878796832	0	96	1923		http://sra-download.ncbi.nlm.nih.gov/srapub/ERR457735	ERX424090	unspecified	RNA-Seq	cDNA	TRANSCRIPTOMIC	SINGLE	0	0	ILLUMINA	Illumina HiSeq 2500	ERP005273	PRJEB5838		254007	ERS421805	SAMEA2399438	simple	474045	Coenobita clypeatus	CclyAnt1							no					MPICE	ERA293726		public	0AC375476B96D1D2C24BBBCA268C61EB	2230124B26134EC9162054F91C1342F1
SRR2075811	8911747	900086447	0	101	562		http://sra-download.ncbi.nlm.nih.gov/srapub/SRR2075811	SRX1070789		RNA-Seq	PolyA	TRANSCRIPTOMIC	SINGLE	0	0	ILLUMINA	Illumina Genome Analyzer II	SRP059813	PRJNA287849		287849	SRS969900	SAMN03787808	simple	1109128	Gondogeneia antarctica	GA01					not determined		no					KOREA POLAR RESEARCH INSTITUTE	SRA274097		public	2E808CDE4D819A26138F7A6633B868F3	8162E0675555BED767F97706FF7662F4
SRR2075812	12493240	1261817240	0	101	796		http://sra-download.ncbi.nlm.nih.gov/srapub/SRR2075812	SRX1070789		RNA-Seq	PolyA	TRANSCRIPTOMIC	SINGLE	0	0	ILLUMINA	Illumina Genome Analyzer II	SRP059813	PRJNA287849		287849	SRS969900	SAMN03787808	simple	1109128	Gondogeneia antarctica	GA01					not determined		no					KOREA POLAR RESEARCH INSTITUTE	SRA274097		public	CDE95DBEE005F1D5E6970ADBB3E87057	E97EC96D8DFABB437F0661AFC645EBFB
SRR2075813	13205419	1333747319	0	101	819		http://sra-download.ncbi.nlm.nih.gov/srapub/SRR2075813	SRX1070789		RNA-Seq	PolyA	TRANSCRIPTOMIC	SINGLE	0	0	ILLUMINA	Illumina Genome Analyzer II	SRP059813	PRJNA287849		287849	SRS969900	SAMN03787808	simple	1109128	Gondogeneia antarctica	GA01					not determined		no					KOREA POLAR RESEARCH INSTITUTE	SRA274097		public	7EDE8B85CDE77CE04BD62831C2B71151	3C646B3EE49C9FD8145D0A1EF00466AB
SRR2075814	11913909	1203304809	0	101	734		http://sra-download.ncbi.nlm.nih.gov/srapub/SRR2075814	SRX1070789		RNA-Seq	PolyA	TRANSCRIPTOMIC	SINGLE	0	0	ILLUMINA	Illumina Genome Analyzer II	SRP059813	PRJNA287849		287849	SRS969900	SAMN03787808	simple	1109128	Gondogeneia antarctica	GA01					not determined		no					KOREA POLAR RESEARCH INSTITUTE	SRA274097		public	75BE455B536078DD9491616052CD8FAE	3C5569AB300D8299A805629CBF320B13
ERR220379	9296380	892452480	0	96	639		http://sra-download.ncbi.nlm.nih.gov/srapub/ERR220379	ERX195044	unspecified	RNA-Seq	cDNA	TRANSCRIPTOMIC	SINGLE	0	0	ILLUMINA	Illumina HiSeq 2000	ERP002128	PRJEB1298	2	234312	ERS206247	SAMEA2169078	simple	361634	Hyas araneus	HA1					male		no					ALFRED WEGENER INSTITUTE	ERA189192		public	1DC616B07490E1171CBC2C961EBF85A1	A3785AC2449EC3CCBD3E77DFF02334D0
ERR220380	3374126	323916096	0	96	196		http://sra-download.ncbi.nlm.nih.gov/srapub/ERR220380	ERX195045	unspecified	RNA-Seq	cDNA	TRANSCRIPTOMIC	SINGLE	0	0	ILLUMINA	Illumina HiSeq 2000	ERP002128	PRJEB1298	2	234312	ERS206247	SAMEA2169078	simple	361634	Hyas araneus	HA1					male		no					ALFRED WEGENER INSTITUTE	ERA189192		public	8DDE1EE7736312C70EA683348DB0CF82	207411AD53D66CE4DFA2779F0578A4C9
ERR220381	11936245	1145879520	0	96	813		http://sra-download.ncbi.nlm.nih.gov/srapub/ERR220381	ERX195046	unspecified	RNA-Seq	cDNA	TRANSCRIPTOMIC	SINGLE	0	0	ILLUMINA	Illumina HiSeq 2000	ERP002128	PRJEB1298	2	234312	ERS206248	SAMEA2169079	simple	361634	Hyas araneus	HA2					male		no					ALFRED WEGENER INSTITUTE	ERA189192		public	2A0CD58E98297445B6737DB38248625A	16AF600713A9EA74C398A814E8BE15AD
ERR220382	6200780	595274880	0	96	411		http://sra-download.ncbi.nlm.nih.gov/srapub/ERR220382	ERX195047	unspecified	RNA-Seq	cDNA	TRANSCRIPTOMIC	SINGLE	0	0	ILLUMINA	Illumina HiSeq 2000	ERP002128	PRJEB1298	2	234312	ERS206248	SAMEA2169079	simple	361634	Hyas araneus	HA2					male		no					ALFRED WEGENER INSTITUTE	ERA189192		public	1F0678BB403BCE70D6C50B1BA376889A	4C69545F05900E0C933E90814D9738CD
ERR220383	5559980	533758080	0	96	375		http://sra-download.ncbi.nlm.nih.gov/srapub/ERR220383	ERX195048	unspecified	RNA-Seq	cDNA	TRANSCRIPTOMIC	SINGLE	0	0	ILLUMINA	Illumina HiSeq 2000	ERP002128	PRJEB1298	2	234312	ERS206249	SAMEA2169080	simple	361634	Hyas araneus	HA4					male		no					ALFRED WEGENER INSTITUTE	ERA189192		public	A5F360703E6B2B5D38400B7245814463	0D9698BBD3BABD4B0C09B2395493D4C8
ERR220384	1460194	140178624	0	96	90		http://sra-download.ncbi.nlm.nih.gov/srapub/ERR220384	ERX195049	unspecified	RNA-Seq	cDNA	TRANSCRIPTOMIC	SINGLE	0	0	ILLUMINA	Illumina HiSeq 2000	ERP002128	PRJEB1298	2	234312	ERS206249	SAMEA2169080	simple	361634	Hyas araneus	HA4					male		no					ALFRED WEGENER INSTITUTE	ERA189192		public	C635EC5DECAC842E2D24BCAC6D79BEDE	66FEABABBA012C84D6E48794F8595E03
ERR220385	5343134	497043797	0	93	432		http://sra-download.ncbi.nlm.nih.gov/srapub/ERR220385	ERX195050	unspecified	RNA-Seq	cDNA	TRANSCRIPTOMIC	SINGLE	0	0	ILLUMINA	Illumina HiSeq 2000	ERP002128	PRJEB1298	2	234312	ERS206249	SAMEA2169080	simple	361634	Hyas araneus	HA4					male		no					ALFRED WEGENER INSTITUTE	ERA189192		public	5FF462E4B873D3AFC318EEC3F3EBB67F	15C8CD68C49DA75C65EFA7E26556648B
ERR220386	16815819	1614318624	0	96	1137		http://sra-download.ncbi.nlm.nih.gov/srapub/ERR220386	ERX195051	unspecified	RNA-Seq	cDNA	TRANSCRIPTOMIC	SINGLE	0	0	ILLUMINA	Illumina HiSeq 2000	ERP002128	PRJEB1298	2	234312	ERS206250	SAMEA2169081	simple	361634	Hyas araneus	HA5					male		no					ALFRED WEGENER INSTITUTE	ERA189192		public	BC298995A20C05B5050AEE704C884D9E	42CD498A8257CF6C75380ABF90511AA8
ERR220387	4297846	412593216	0	96	267		http://sra-download.ncbi.nlm.nih.gov/srapub/ERR220387	ERX195052	unspecified	RNA-Seq	cDNA	TRANSCRIPTOMIC	SINGLE	0	0	ILLUMINA	Illumina HiSeq 2000	ERP002128	PRJEB1298	2	234312	ERS206250	SAMEA2169081	simple	361634	Hyas araneus	HA5					male		no					ALFRED WEGENER INSTITUTE	ERA189192		public	432F09F0FE6EEF411F289B1DC800D8C9	46F84934686E3BB3FA6165D17BF27EE0
ERR220388	15407955	1479163680	0	96	1048		http://sra-download.ncbi.nlm.nih.gov/srapub/ERR220388	ERX195053	unspecified	RNA-Seq	cDNA	TRANSCRIPTOMIC	SINGLE	0	0	ILLUMINA	Illumina HiSeq 2000	ERP002128	PRJEB1298	2	234312	ERS206251	SAMEA2169082	simple	361634	Hyas araneus	HA6					male		no					ALFRED WEGENER INSTITUTE	ERA189192		public	2D0AAAA3FE55488615B6A519539E18D4	305FBEAD46D6A2BEF6911DCAD4D6E858
ERR220389	5702887	547477152	0	96	380		http://sra-download.ncbi.nlm.nih.gov/srapub/ERR220389	ERX195054	unspecified	RNA-Seq	cDNA	TRANSCRIPTOMIC	SINGLE	0	0	ILLUMINA	Illumina HiSeq 2000	ERP002128	PRJEB1298	2	234312	ERS206251	SAMEA2169082	simple	361634	Hyas araneus	HA6					male		no					ALFRED WEGENER INSTITUTE	ERA189192		public	FCE8E4D2A28E900BB2E6A169944BEACC	1267C713934261A08B03FB5BA6D7F3F9
ERR220390	5402445	518634720	0	96	352		http://sra-download.ncbi.nlm.nih.gov/srapub/ERR220390	ERX195055	unspecified	RNA-Seq	cDNA	TRANSCRIPTOMIC	SINGLE	0	0	ILLUMINA	Illumina HiSeq 2000	ERP002128	PRJEB1298	2	234312	ERS206252	SAMEA2169083	simple	361634	Hyas araneus	HA7					male		no					ALFRED WEGENER INSTITUTE	ERA189192		public	7F007585B7E9DC7E857EFFA761430F05	C6A667BD1EEF31D1696B286408F1F7B7
ERR220391	7710867	712494198	0	92	615		http://sra-download.ncbi.nlm.nih.gov/srapub/ERR220391	ERX195056	unspecified	RNA-Seq	cDNA	TRANSCRIPTOMIC	SINGLE	0	0	ILLUMINA	Illumina HiSeq 2000	ERP002128	PRJEB1298	2	234312	ERS206252	SAMEA2169083	simple	361634	Hyas araneus	HA7					male		no					ALFRED WEGENER INSTITUTE	ERA189192		public	B82C47202A3CA70A08254D4FE9DDEA08	AF9AC8ED6DA7A140685FD1A298CE59F2
SRR1324989	38594768	3898071568	0	101	2484		http://sra-download.ncbi.nlm.nih.gov/srapub/SRR1324989	SRX565184		RNA-Seq	RANDOM PCR	TRANSCRIPTOMIC	SINGLE	0	0	ILLUMINA	Illumina HiSeq 2000	SRP042651	PRJNA249058	2	249058	SRS626025	SAMN02800165	simple	313354	Liocarcinus depurator	GA38I					missing		no					UNIVERSITÃ‰ MONTPELLIER 2	SRA168432		public	EF6A320BF6A142432FFAE22C5246C1E9	03B5D3B51A88B8B5FAC506F01EACB6D3
SRR1324990	26649386	2691587986	0	101	1718		http://sra-download.ncbi.nlm.nih.gov/srapub/SRR1324990	SRX565185		RNA-Seq	RANDOM PCR	TRANSCRIPTOMIC	SINGLE	0	0	ILLUMINA	Illumina HiSeq 2000	SRP042651	PRJNA249058	2	249058	SRS626026	SAMN02800166	simple	313354	Liocarcinus depurator	GA38J					missing		no					UNIVERSITÃ‰ MONTPELLIER 2	SRA168432		public	374637ADFCF7DB334924FE1892751E42	F1A9A5A98B46E4C928A0D9B4DFE4B970
SRR1105791	23922120	2392212000	0	100	1549		http://sra-download.ncbi.nlm.nih.gov/srapub/SRR1105791	SRX424547		RNA-Seq	RANDOM	TRANSCRIPTOMIC	SINGLE	0	0	ILLUMINA	Illumina HiSeq 2000	SRP035293	PRJNA234078		234078	SRS528241	SAMN02580979	simple	6689	Litopenaeus vannamei	Hemocyte of Litopenaeus vannamei							no					OCEAN UNIVERSITY OF CHINA	SRA124058		public	2C276B01E53AF96172A6D81192AFF618	A54E4B04618590BF3BFEB33549ACCEE0
SRR1184416	21553200	2155320000	0	100	1386		http://sra-download.ncbi.nlm.nih.gov/srapub/SRR1184416	SRX481856		RNA-Seq	cDNA	TRANSCRIPTOMIC	SINGLE	0	0	ILLUMINA	Illumina HiSeq 2000	SRP039480	PRJNA240270		240270	SRS566372	SAMN02673563	simple	6689	Litopenaeus vannamei	gills of LV					not determined		no					OCEAN UNIVERSITY OF CHINA	SRA143882		public	17129BB6FF9554539DA5192735FFC299	98E5378A5E3C7627B2988F141A264288
SRR1460493	25784278	2320585020	0	90	1480		http://sra-download.ncbi.nlm.nih.gov/srapub/SRR1460493	SRX625463		RNA-Seq	PolyA	TRANSCRIPTOMIC	SINGLE	0	0	ILLUMINA	Illumina HiSeq 2000	SRP043546	PRJNA253518		253518	SRS646105	SAMN02870946	simple	6689	Litopenaeus vannamei	e_stage					not applicable		no					INSTITUTE OF OCEANOLOGY, CHINESE ACADEMY OF SCIENC	SRA172241		public	76B990350211C7CC1A8A444C45D3147D	8E90BBF719624F97F7D3EC5E9A851727
SRR1460494	26412337	2377110330	0	90	1573		http://sra-download.ncbi.nlm.nih.gov/srapub/SRR1460494	SRX625466		RNA-Seq	PolyA	TRANSCRIPTOMIC	SINGLE	0	0	ILLUMINA	Illumina HiSeq 2000	SRP043546	PRJNA253518		253518	SRS646107	SAMN02870953	simple	6689	Litopenaeus vannamei	n_stage					not applicable		no					INSTITUTE OF OCEANOLOGY, CHINESE ACADEMY OF SCIENC	SRA172241		public	554A4A40CE3BAB807A3D1CB423E341F4	547EE268E5F9C1AAFFBA68B1240F7127
SRR1460495	26715151	2404363590	0	90	1595		http://sra-download.ncbi.nlm.nih.gov/srapub/SRR1460495	SRX625467		RNA-Seq	PolyA	TRANSCRIPTOMIC	SINGLE	0	0	ILLUMINA	Illumina HiSeq 2000	SRP043546	PRJNA253518		253518	SRS646108	SAMN02870954	simple	6689	Litopenaeus vannamei	z_stage					not applicable		no					INSTITUTE OF OCEANOLOGY, CHINESE ACADEMY OF SCIENC	SRA172241		public	34FCDFF833F94905445FE3A1F41D7B60	AD4140147B88D86AD218210A410C96F5
SRR1460504	26951393	2425625370	0	90	1607		http://sra-download.ncbi.nlm.nih.gov/srapub/SRR1460504	SRX625474		RNA-Seq	PolyA	TRANSCRIPTOMIC	SINGLE	0	0	ILLUMINA	Illumina HiSeq 2000	SRP043546	PRJNA253518		253518	SRS646115	SAMN02870962	simple	6689	Litopenaeus vannamei	m_stage					not applicable		no					INSTITUTE OF OCEANOLOGY, CHINESE ACADEMY OF SCIENC	SRA172241		public	9D5F2A10D0CC1451A95401EDC2E28ADA	01EF81ADCAC73DFA90DC41539CC2EB77
SRR1460505	25787028	2320832520	0	90	1598		http://sra-download.ncbi.nlm.nih.gov/srapub/SRR1460505	SRX625475		RNA-Seq	PolyA	TRANSCRIPTOMIC	SINGLE	0	0	ILLUMINA	Illumina HiSeq 2000	SRP043546	PRJNA253518		253518	SRS646116	SAMN02870963	simple	6689	Litopenaeus vannamei	p_stage					not applicable		no					INSTITUTE OF OCEANOLOGY, CHINESE ACADEMY OF SCIENC	SRA172241		public	6F7A0EE2D3F019A9199B3AB01FD3932C	5046142144E69F8E5B48EF4A596E9DE7
SRR1552694	31462033	1604563683	0	51	1082		http://sra-download.ncbi.nlm.nih.gov/srapub/SRR1552694	SRX682234		miRNA-Seq	unspecified	TRANSCRIPTOMIC	SINGLE	0	0	ILLUMINA	Illumina HiSeq 2000	SRP045627	PRJNA258359		258359	SRS685741	SAMN02996620	simple	6689	Litopenaeus vannamei	WSSV-infected shrimp					not determined		no					GUANGXI INSTITUTE OF FISHERIES	SRA179452		public	C02C738B930FD9EAC310805D757D236C	8E5BA50CF78C1ABD788BEA37295137C2
SRR2103851	9658189	482909450	0	50	312		http://sra-download.ncbi.nlm.nih.gov/srapub/SRR2103851	SRX1098368		RNA-Seq	PolyA	TRANSCRIPTOMIC	SINGLE	0	0	ILLUMINA	Illumina HiSeq 2500	SRP061180	PRJNA288849		288849	SRS993292	SAMN03860001	simple	6689	Litopenaeus vannamei	Lv_D0					pooled male and female		no					INSTITUTE OF OCEANOLOGY, CHINESE ACADEMY OF SCIENC	SRA277992		public	A872B1CF7A5EF62340A1F44616C57963	7B9F7CEE4BED1C521F132F9A2571D967
SRR2103852	8949633	447481650	0	50	287		http://sra-download.ncbi.nlm.nih.gov/srapub/SRR2103852	SRX1098368		RNA-Seq	PolyA	TRANSCRIPTOMIC	SINGLE	0	0	ILLUMINA	Illumina HiSeq 2500	SRP061180	PRJNA288849		288849	SRS993292	SAMN03860001	simple	6689	Litopenaeus vannamei	Lv_D0					pooled male and female		no					INSTITUTE OF OCEANOLOGY, CHINESE ACADEMY OF SCIENC	SRA277992		public	BED225DA3BB5E64A266A42596FB35EEE	6BD8E54D3B94DD2284E89E8F4CE3279A
SRR2103853	7010089	350504450	0	50	232		http://sra-download.ncbi.nlm.nih.gov/srapub/SRR2103853	SRX1098369		RNA-Seq	PolyA	TRANSCRIPTOMIC	SINGLE	0	0	ILLUMINA	Illumina HiSeq 2500	SRP061180	PRJNA288849		288849	SRS993293	SAMN03860002	simple	6689	Litopenaeus vannamei	Lv_D1					pooled male and female		no					INSTITUTE OF OCEANOLOGY, CHINESE ACADEMY OF SCIENC	SRA277992		public	0DB3C567011A15ADA42EABA1B1111D2B	EE10A1430B1D74587BA518E075B34629
SRR2103854	8237292	411864600	0	50	271		http://sra-download.ncbi.nlm.nih.gov/srapub/SRR2103854	SRX1098369		RNA-Seq	PolyA	TRANSCRIPTOMIC	SINGLE	0	0	ILLUMINA	Illumina HiSeq 2500	SRP061180	PRJNA288849		288849	SRS993293	SAMN03860002	simple	6689	Litopenaeus vannamei	Lv_D1					pooled male and female		no					INSTITUTE OF OCEANOLOGY, CHINESE ACADEMY OF SCIENC	SRA277992		public	94B174E823BE33F730753686B594DCDC	27B4D3B0E56F979434FC11D16ADF807A
SRR2103857	8665896	433294800	0	50	279		http://sra-download.ncbi.nlm.nih.gov/srapub/SRR2103857	SRX1098371		RNA-Seq	PolyA	TRANSCRIPTOMIC	SINGLE	0	0	ILLUMINA	Illumina HiSeq 2500	SRP061180	PRJNA288849		288849	SRS993295	SAMN03860004	simple	6689	Litopenaeus vannamei	Lv_D3					pooled male and female		no					INSTITUTE OF OCEANOLOGY, CHINESE ACADEMY OF SCIENC	SRA277992		public	9A2AD5812AC154CB54866F22755555E7	B44CE956F7E2DD89B8A0315A9EE20DDE
SRR2103858	8350596	417529800	0	50	268		http://sra-download.ncbi.nlm.nih.gov/srapub/SRR2103858	SRX1098371		RNA-Seq	PolyA	TRANSCRIPTOMIC	SINGLE	0	0	ILLUMINA	Illumina HiSeq 2500	SRP061180	PRJNA288849		288849	SRS993295	SAMN03860004	simple	6689	Litopenaeus vannamei	Lv_D3					pooled male and female		no					INSTITUTE OF OCEANOLOGY, CHINESE ACADEMY OF SCIENC	SRA277992		public	47725A762151D2F4B1D68F6BD899CF21	4A5C09B88D046015A9C5A958654B9381
SRR2103859	10078307	503915350	0	50	321		http://sra-download.ncbi.nlm.nih.gov/srapub/SRR2103859	SRX1098372		RNA-Seq	PolyA	TRANSCRIPTOMIC	SINGLE	0	0	ILLUMINA	Illumina HiSeq 2500	SRP061180	PRJNA288849		288849	SRS993296	SAMN03860005	simple	6689	Litopenaeus vannamei	Lv_D4					pooled male and female		no					INSTITUTE OF OCEANOLOGY, CHINESE ACADEMY OF SCIENC	SRA277992		public	6CAC352A40284A0C03BC0AC5DD6FFB16	3E8610E6DD80C3125D923B61AC3953D4
SRR2103860	9598685	479934250	0	50	305		http://sra-download.ncbi.nlm.nih.gov/srapub/SRR2103860	SRX1098372		RNA-Seq	PolyA	TRANSCRIPTOMIC	SINGLE	0	0	ILLUMINA	Illumina HiSeq 2500	SRP061180	PRJNA288849		288849	SRS993296	SAMN03860005	simple	6689	Litopenaeus vannamei	Lv_D4					pooled male and female		no					INSTITUTE OF OCEANOLOGY, CHINESE ACADEMY OF SCIENC	SRA277992		public	21EB6DC7B2FBB6EFAB87CDA1DD24C9AB	F8B6CD3CA7C7EA4DE9151335EF10E3CE
SRR2103861	10500814	525040700	0	50	335		http://sra-download.ncbi.nlm.nih.gov/srapub/SRR2103861	SRX1098373		RNA-Seq	PolyA	TRANSCRIPTOMIC	SINGLE	0	0	ILLUMINA	Illumina HiSeq 2500	SRP061180	PRJNA288849		288849	SRS993297	SAMN03860006	simple	6689	Litopenaeus vannamei	Lv_P1					pooled male and female		no					INSTITUTE OF OCEANOLOGY, CHINESE ACADEMY OF SCIENC	SRA277992		public	45C087054FC7394AD7266971A581604D	2A1CB3EE3EEA0043F0D1892F30CD04AD
SRR2103862	9937550	496877500	0	50	317		http://sra-download.ncbi.nlm.nih.gov/srapub/SRR2103862	SRX1098373		RNA-Seq	PolyA	TRANSCRIPTOMIC	SINGLE	0	0	ILLUMINA	Illumina HiSeq 2500	SRP061180	PRJNA288849		288849	SRS993297	SAMN03860006	simple	6689	Litopenaeus vannamei	Lv_P1					pooled male and female		no					INSTITUTE OF OCEANOLOGY, CHINESE ACADEMY OF SCIENC	SRA277992		public	76AD40B1533FB6225A6698AB69F1B700	B6B3E649AFE272C11E8AC964EEEE45A9
SRR2103863	10135988	506799400	0	50	322		http://sra-download.ncbi.nlm.nih.gov/srapub/SRR2103863	SRX1098374		RNA-Seq	PolyA	TRANSCRIPTOMIC	SINGLE	0	0	ILLUMINA	Illumina HiSeq 2500	SRP061180	PRJNA288849		288849	SRS993298	SAMN03860007	simple	6689	Litopenaeus vannamei	Lv_P2					pooled male and female		no					INSTITUTE OF OCEANOLOGY, CHINESE ACADEMY OF SCIENC	SRA277992		public	90D3D10A96FBCAB89D78061C1B80FA81	6A6B52DE8D112D8E8F2D473964E6C3F7
SRR2103864	9993119	499655950	0	50	320		http://sra-download.ncbi.nlm.nih.gov/srapub/SRR2103864	SRX1098374		RNA-Seq	PolyA	TRANSCRIPTOMIC	SINGLE	0	0	ILLUMINA	Illumina HiSeq 2500	SRP061180	PRJNA288849		288849	SRS993298	SAMN03860007	simple	6689	Litopenaeus vannamei	Lv_P2					pooled male and female		no					INSTITUTE OF OCEANOLOGY, CHINESE ACADEMY OF SCIENC	SRA277992		public	E0F9EA0830DACD5664A16153271984AB	93EC3842E353A1CB88CBE7C4C2719A9A
SRR2103865	8378139	418906950	0	50	271		http://sra-download.ncbi.nlm.nih.gov/srapub/SRR2103865	SRX1098375		RNA-Seq	PolyA	TRANSCRIPTOMIC	SINGLE	0	0	ILLUMINA	Illumina HiSeq 2500	SRP061180	PRJNA288849		288849	SRS993299	SAMN03860000	simple	6689	Litopenaeus vannamei	Lv_C					pooled male and female		no					INSTITUTE OF OCEANOLOGY, CHINESE ACADEMY OF SCIENC	SRA277992		public	38B8DED148B0E80186AB3033EFD96144	4A13ECB059EC3FE402CB612147A7AE79
SRR2103866	8281105	414055250	0	50	266		http://sra-download.ncbi.nlm.nih.gov/srapub/SRR2103866	SRX1098375		RNA-Seq	PolyA	TRANSCRIPTOMIC	SINGLE	0	0	ILLUMINA	Illumina HiSeq 2500	SRP061180	PRJNA288849		288849	SRS993299	SAMN03860000	simple	6689	Litopenaeus vannamei	Lv_C					pooled male and female		no					INSTITUTE OF OCEANOLOGY, CHINESE ACADEMY OF SCIENC	SRA277992		public	A642ACE02B8EF862E467B6BE2B546F53	5D65B235447CE35F9D0135519D19381D
SRR653437	204712407	40942481400	0	200	25884		http://sra-download.ncbi.nlm.nih.gov/srapub/SRR653437	SRX219203		RNA-Seq	RT-PCR	TRANSCRIPTOMIC	SINGLE	0	0	ILLUMINA	Illumina HiSeq 2000	SRP018120	PRJNA187037		187037	SRS387177	SAMN01894042	simple	6689	Litopenaeus vannamei	TSV resistance-susceptible white shrimp							no					CHULALONGKORN UNIVERSITY	SRA065394		public	80ADAD2DC117A71D3708EC1549412968	60EFBC3476A2409506AA8E1E1063EFFC
SRR1924226	26472741	1350109791	0	51	894		http://sra-download.ncbi.nlm.nih.gov/srapub/SRR1924226	SRX964127	SSM_h_n_24h	RNA-Seq	PolyA	TRANSCRIPTOMIC	SINGLE	0	0	ILLUMINA	Illumina HiSeq 2000	SRP056408	PRJNA278700		278700	SRS879490	SAMN03437036	simple	159736	Macrobrachium nipponense	hepatopancreas_normoxia_24h					pooled male and female		no					HAERBIN MEDICAL UNIVERSITY OF CHINA	SRA247265		public	3A362382BA9C110A85C8B8DC69FBC995	53BE1CCAF2F7DAB5DFABB26D38B32780
SRR1924230	25590728	1305127128	0	51	865		http://sra-download.ncbi.nlm.nih.gov/srapub/SRR1924230	SRX964124	SSM_h_h_24h	RNA-Seq	PolyA	TRANSCRIPTOMIC	SINGLE	0	0	ILLUMINA	Illumina HiSeq 2000	SRP056408	PRJNA278700		278700	SRS879488	SAMN03433265	simple	159736	Macrobrachium nipponense	hepatopancreas_hypoxia_24h					pooled male and female		no					HAERBIN MEDICAL UNIVERSITY OF CHINA	SRA247265		public	0C321156612DB89F583B632A9618A12A	21383DD16C1A5FEB1525563D4CAE354B
SRR1325038	51293997	5180693697	0	101	3390		http://sra-download.ncbi.nlm.nih.gov/srapub/SRR1325038	SRX565233		RNA-Seq	RANDOM PCR	TRANSCRIPTOMIC	SINGLE	0	0	ILLUMINA	Illumina HiSeq 2000	SRP042651	PRJNA249058	2	249058	SRS626074	SAMN02800214	simple	338210	Necora puber	GA38A					missing		no					UNIVERSITÃ‰ MONTPELLIER 2	SRA168432		public	C7339469A16C211B36BB747DFD17B78B	86EF0B9E16CE3DE8F77C7D4772D6C4CD
SRR1325039	40823451	4123168551	0	101	2455		http://sra-download.ncbi.nlm.nih.gov/srapub/SRR1325039	SRX565234		RNA-Seq	RANDOM PCR	TRANSCRIPTOMIC	SINGLE	0	0	ILLUMINA	Illumina HiSeq 2000	SRP042651	PRJNA249058	2	249058	SRS626075	SAMN02800215	simple	338210	Necora puber	GA38B					missing		no					UNIVERSITÃ‰ MONTPELLIER 2	SRA168432		public	5A6C57EAC4D0BA2CDBEA129D56665E33	1813F433D343B12C43C484943684112B
SRR1325040	17732013	1790933313	0	101	1141		http://sra-download.ncbi.nlm.nih.gov/srapub/SRR1325040	SRX565235		RNA-Seq	RANDOM PCR	TRANSCRIPTOMIC	SINGLE	0	0	ILLUMINA	Illumina HiSeq 2000	SRP042651	PRJNA249058	2	249058	SRS626076	SAMN02800216	simple	338210	Necora puber	GA38C					missing		no					UNIVERSITÃ‰ MONTPELLIER 2	SRA168432		public	914142D8E6EC3CAE518B37F68522C61D	D6A724F8F2E78EBF7B456477DD4AE378
SRR1325041	33856471	3419503571	0	101	2173		http://sra-download.ncbi.nlm.nih.gov/srapub/SRR1325041	SRX565236		RNA-Seq	RANDOM PCR	TRANSCRIPTOMIC	SINGLE	0	0	ILLUMINA	Illumina HiSeq 2000	SRP042651	PRJNA249058	2	249058	SRS626077	SAMN02800217	simple	338210	Necora puber	GA38D					missing		no					UNIVERSITÃ‰ MONTPELLIER 2	SRA168432		public	09C067645547D0F881135748B69EB52B	21DEBF6613C23AE6D557604E008C3A1D
SRR1325042	28039912	2832031112	0	101	1692		http://sra-download.ncbi.nlm.nih.gov/srapub/SRR1325042	SRX565237		RNA-Seq	RANDOM PCR	TRANSCRIPTOMIC	SINGLE	0	0	ILLUMINA	Illumina HiSeq 2000	SRP042651	PRJNA249058	2	249058	SRS626078	SAMN02800218	simple	338210	Necora puber	GA38E					missing		no					UNIVERSITÃ‰ MONTPELLIER 2	SRA168432		public	7184317B1E33EA0D7E0BFE0C36BD2F4D	8FA6E61CE95B1C890D525309AD886B9F
SRR1325043	33469212	3380390412	0	101	2002		http://sra-download.ncbi.nlm.nih.gov/srapub/SRR1325043	SRX565238		RNA-Seq	RANDOM PCR	TRANSCRIPTOMIC	SINGLE	0	0	ILLUMINA	Illumina HiSeq 2000	SRP042651	PRJNA249058	2	249058	SRS626079	SAMN02800219	simple	338210	Necora puber	GA38F					missing		no					UNIVERSITÃ‰ MONTPELLIER 2	SRA168432		public	614E1D6384D31CE29D0B2811620A14F6	9BE53004B892978C5FBE0AFBC7A33AC1
SRR1325044	58201177	5878318877	0	101	3491		http://sra-download.ncbi.nlm.nih.gov/srapub/SRR1325044	SRX565239		RNA-Seq	RANDOM PCR	TRANSCRIPTOMIC	SINGLE	0	0	ILLUMINA	Illumina HiSeq 2000	SRP042651	PRJNA249058	2	249058	SRS626080	SAMN02800220	simple	338210	Necora puber	GA38G					missing		no					UNIVERSITÃ‰ MONTPELLIER 2	SRA168432		public	953D0F5E10794755979A79CCD15A9DF2	2FF83098250E690FB5349426689BCFAB
SRR1325045	3780308	381811108	0	101	243		http://sra-download.ncbi.nlm.nih.gov/srapub/SRR1325045	SRX565240		RNA-Seq	RANDOM PCR	TRANSCRIPTOMIC	SINGLE	0	0	ILLUMINA	Illumina HiSeq 2000	SRP042651	PRJNA249058	2	249058	SRS626081	SAMN02800221	simple	338210	Necora puber	GA38H					missing		no					UNIVERSITÃ‰ MONTPELLIER 2	SRA168432		public	0C0D3F78056A7F8A5491FC9925E5FB5F	A0C9B5CD944F9108F273D114E49E6D8D
ERR246329	10694501	385002036	0	36	229		http://sra-download.ncbi.nlm.nih.gov/srapub/ERR246329	ERX220863	unspecified	EST	cDNA	TRANSCRIPTOMIC	SINGLE	0	0	ILLUMINA	Illumina HiSeq 2000	ERP002374	PRJEB1673		205010	ERS223745	SAMEA2058374	simple	174397	Pagurus bernhardus	common hermit crab							no					MPICE	ERA203162		public	517574DD9EAA4E143B51DEBB4DEABC90	7093798EDDC0DA5412F5BD02E2E6983D
SRR1105793	29039582	2903958200	0	100	1874		http://sra-download.ncbi.nlm.nih.gov/srapub/SRR1105793	SRX424550		RNA-Seq	RANDOM	TRANSCRIPTOMIC	SINGLE	0	0	ILLUMINA	Illumina HiSeq 2000	SRP035305	PRJNA234094		234094	SRS528243	SAMN02580982	simple	210409	Portunus trituberculatus	gills							no					OCEAN UNIVERSITY OF CHINA	SRA122962		public	A2EE75FF38760D13F173BABA68DF1B9F	1A0F6BAB2E0FD3E08B48F1B4C50F35FD
SRR1185310	29507147	2950714700	0	100	1914		http://sra-download.ncbi.nlm.nih.gov/srapub/SRR1185310	SRX424551		RNA-Seq	RANDOM	TRANSCRIPTOMIC	SINGLE	0	0	ILLUMINA	Illumina HiSeq 2000	SRP035305	PRJNA234094		234094	SRS528243	SAMN02580982	simple	210409	Portunus trituberculatus	gills							no					OCEAN UNIVERSITY OF CHINA	SRA122962		public	54848F92BDB99DE56D50D049E097BDD1	3B17E7A004BD3A9DFAA8ADDC5EAC7546
SRR1265966	232530002	11626500100	0	50	7109		http://sra-download.ncbi.nlm.nih.gov/srapub/SRR1265966	SRX529382		RNA-Seq	cDNA	TRANSCRIPTOMIC	SINGLE	0	0	ILLUMINA	Illumina HiSeq 2000	SRP023487	PRJNA205889	2	205889	SRS599067	SAMN02741071	simple	6728	Procambarus clarkii	Premolt-Hypodermis					male		no					UNIVERSITY OF TRIESTE	SRA082161		public	B0BD3A6E3A4216EDB6DA2097ABCE2584	BA87B5FB292318EE19ED2EA5DCB8919F
SRR534059	19144358	938073542	0	49	584		http://sra-download.ncbi.nlm.nih.gov/srapub/SRR534059	SRX174140	GSM981350: normal group	RNA-Seq	size fractionation	TRANSCRIPTOMIC	SINGLE	0	0	ILLUMINA	Illumina HiSeq 2000	SRP014723	PRJNA172062		172062	SRS353398	SAMN01103497	simple	85552	Scylla paramamosain	GSM981350							no					GEO	SRA056994		public	29298ED889524A8DC35009AF331BC402	521F1620AD3CF20E4754CAB66F24BBC8
SRR534060	18559070	909394430	0	49	570		http://sra-download.ncbi.nlm.nih.gov/srapub/SRR534060	SRX174141	GSM981351: Vp-infected group	RNA-Seq	size fractionation	TRANSCRIPTOMIC	SINGLE	0	0	ILLUMINA	Illumina HiSeq 2000	SRP014723	PRJNA172062		172062	SRS353399	SAMN01103498	simple	85552	Scylla paramamosain	GSM981351							no					GEO	SRA056994		public	53F131CAD9638AC2A459B00BC28386D3	871B40D04BBB7F4B1A57FE34FED3A8FB
SRR1626908	2560346	253474254	0	99	137		http://sra-download.ncbi.nlm.nih.gov/srapub/SRR1626908	SRX742095		RNA-Seq	cDNA	TRANSCRIPTOMIC	SINGLE	0	0	ILLUMINA	Illumina Genome Analyzer II	SRP049247	PRJNA264820	2	264820	SRS729787	SAMN03142824	simple	6832	Tigriopus californicus	GSM1531288							no					GEO	SRA195327		public	5092AECC4F60BEF76046DCD17066C703	C64E5D994CDFF7184A4CA02CE7153A33
SRR1626910	4740377	469297323	0	99	253		http://sra-download.ncbi.nlm.nih.gov/srapub/SRR1626910	SRX742097		RNA-Seq	cDNA	TRANSCRIPTOMIC	SINGLE	0	0	ILLUMINA	Illumina Genome Analyzer II	SRP049247	PRJNA264820	2	264820	SRS729789	SAMN03142821	simple	6832	Tigriopus californicus	GSM1531290							no					GEO	SRA195327		public	95016C24D62CECDD01673F88CBC2F160	3497E0F22AA334408E80B9EB009328CC
SRR504760	2560346	253474254	0	99	137		http://sra-download.ncbi.nlm.nih.gov/srapub/SRR504760	SRX151926	GSM945350: SD contol	RNA-Seq	cDNA	TRANSCRIPTOMIC	SINGLE	0	0	ILLUMINA	Illumina Genome Analyzer II	SRP013608	PRJNA168170	2	168170	SRS344515	SAMN01041356	simple	6832	Tigriopus californicus	GSM945350							no					GEO	SRA053555		public	62D35925916AA8B123A483977BA18016	C64E5D994CDFF7184A4CA02CE7153A33
SRR504761	6988870	691898130	0	99	386		http://sra-download.ncbi.nlm.nih.gov/srapub/SRR504761	SRX151927	GSM945351: SD heat-stressed	RNA-Seq	cDNA	TRANSCRIPTOMIC	SINGLE	0	0	ILLUMINA	Illumina Genome Analyzer II	SRP013608	PRJNA168170	2	168170	SRS344516	SAMN01041357	simple	6832	Tigriopus californicus	GSM945351							no					GEO	SRA053555		public	92552225B5017C19F8A414B796966F07	234C83CF0AF7C85D164CF68ACECB6304
SRR504762	4740377	469297323	0	99	254		http://sra-download.ncbi.nlm.nih.gov/srapub/SRR504762	SRX151928	GSM945352: SCN control	RNA-Seq	cDNA	TRANSCRIPTOMIC	SINGLE	0	0	ILLUMINA	Illumina Genome Analyzer II	SRP013608	PRJNA168170	2	168170	SRS344517	SAMN01041358	simple	6832	Tigriopus californicus	GSM945352							no					GEO	SRA053555		public	0CBB4B651191486BA81B6B54E6B2DB6A	3497E0F22AA334408E80B9EB009328CC
SRR504763	6445709	638125191	0	99	357		http://sra-download.ncbi.nlm.nih.gov/srapub/SRR504763	SRX151929	GSM945353: SCN heat-stressed	RNA-Seq	cDNA	TRANSCRIPTOMIC	SINGLE	0	0	ILLUMINA	Illumina Genome Analyzer II	SRP013608	PRJNA168170	2	168170	SRS344518	SAMN01041359	simple	6832	Tigriopus californicus	GSM945353							no					GEO	SRA053555		public	9B15061CBA718458F70FB6D424F6B083	108904AC09FEE8FABAA30A1D0D38A066
SRR2889572	226118620	45675961240	226118620	202	27182		http://sra-download.ncbi.nlm.nih.gov/srapub/SRR2889572	SRX1409311	Hamericanus Neural Transcriptome	RNA-Seq	PolyA	TRANSCRIPTOMIC	PAIRED	0	0	ILLUMINA	Illumina HiSeq 2000	SRP065610	PRJNA300643		300643	SRS1144293	SAMN04230440	simple	6706	Homarus americanus	HamericanusNeural1							no						SRA308566		public	F9EF709A787056DFBACA88B70D6CABF1	AEA2741B0D0DFB6E1696FBECB2E2447A
SRR1819195	228789	34278811	155097	149	3	assembly	http://sra-download.ncbi.nlm.nih.gov/srapub/SRR1819195	SRX889237	SvILPandIBP	RNA-Seq	RT-PCR	TRANSCRIPTOMIC	PAIRED	0	0	ILLUMINA	Illumina HiSeq 2000	SRP055462	PRJNA229523		229523	SRS856121	SAMN02419461	simple	1412110	Sagmariasus verreauxi	Sv_NP_ES_BR					male and female		no					UNIVERSITY OF THE SUNSHINE COAST	SRA244185		public	37B6D711D8BA2CB672C39F643C3D92D8	1401617988DD42518F86731B0E170A07
ERR952149	2911704	582340800	2911704	200	327		http://sra-download.ncbi.nlm.nih.gov/srapub/ERR952149	ERX1031119	2012_SOL_SM3885	RNA-Seq	RANDOM	TRANSCRIPTOMIC	PAIRED	180	0	ILLUMINA	Illumina HiSeq 2500	ERP010925	PRJEB9781		288907	ERS785242	SAMEA3473763	simple	35525	Daphnia magna	None							no					EDINBURGH UNIVERSITY	ERA453992		public	D22B6B1DCFD55B138E3816DB958C1029	36037758F020E86BE95DD220F3460189
ERR952153	2761545	552309000	2761545	200	306		http://sra-download.ncbi.nlm.nih.gov/srapub/ERR952153	ERX1031123	2012_SOL_SM3885	RNA-Seq	RANDOM	TRANSCRIPTOMIC	PAIRED	180	0	ILLUMINA	Illumina HiSeq 2500	ERP010925	PRJEB9781		288907	ERS785242	SAMEA3473763	simple	35525	Daphnia magna	None							no					EDINBURGH UNIVERSITY	ERA453992		public	55C2E8B38D155711612E35A25054EA34	CBE9A0406100C7E3D249F94F97BB41E2
ERR952163	2518506	503701200	2518506	200	272		http://sra-download.ncbi.nlm.nih.gov/srapub/ERR952163	ERX1031133	2012_SOL_SM3885	RNA-Seq	RANDOM	TRANSCRIPTOMIC	PAIRED	180	0	ILLUMINA	Illumina HiSeq 2500	ERP010925	PRJEB9781		288907	ERS785242	SAMEA3473763	simple	35525	Daphnia magna	None							no					EDINBURGH UNIVERSITY	ERA453992		public	1BBB9669A0A69194350891881BB6F498	E6DA2D4F9642D310C8C1193FD6A19985
ERR952175	3241323	648264600	3241323	200	374		http://sra-download.ncbi.nlm.nih.gov/srapub/ERR952175	ERX1031145	2012_SOL_SM3885	RNA-Seq	RANDOM	TRANSCRIPTOMIC	PAIRED	180	0	ILLUMINA	Illumina HiSeq 2500	ERP010925	PRJEB9781		288907	ERS785242	SAMEA3473763	simple	35525	Daphnia magna	None							no					EDINBURGH UNIVERSITY	ERA453992		public	AADD0E72DE4B69265284EC38CDBB6B42	396AF2CAE2A2A1D4D610621D7F5530F3
ERR952197	2468245	493649000	2468245	200	264		http://sra-download.ncbi.nlm.nih.gov/srapub/ERR952197	ERX1031167	2012_SOL_SM3885	RNA-Seq	RANDOM	TRANSCRIPTOMIC	PAIRED	180	0	ILLUMINA	Illumina HiSeq 2500	ERP010925	PRJEB9781		288907	ERS785242	SAMEA3473763	simple	35525	Daphnia magna	None							no					EDINBURGH UNIVERSITY	ERA453992		public	9458D60438280541E0A44D3601334714	BB4DA1F763BEA68E3CA05D020F85A184
ERR952092	2210712	442142400	2210712	200	231		http://sra-download.ncbi.nlm.nih.gov/srapub/ERR952092	ERX1031062	2012_SOL_SM3885	RNA-Seq	RANDOM	TRANSCRIPTOMIC	PAIRED	180	0	ILLUMINA	Illumina HiSeq 2500	ERP010925	PRJEB9781		288907	ERS785242	SAMEA3473763	simple	35525	Daphnia magna	None							no					EDINBURGH UNIVERSITY	ERA453992		public	3246CA3766CF405E09DD43CE0E437F68	4F9E4DD728B317880D2FA6B5F0858FD2
ERR952136	2654588	530917600	2654588	200	293		http://sra-download.ncbi.nlm.nih.gov/srapub/ERR952136	ERX1031106	2012_SOL_SM3885	RNA-Seq	RANDOM	TRANSCRIPTOMIC	PAIRED	180	0	ILLUMINA	Illumina HiSeq 2500	ERP010925	PRJEB9781		288907	ERS785242	SAMEA3473763	simple	35525	Daphnia magna	None							no					EDINBURGH UNIVERSITY	ERA453992		public	883EB6C214226677998C70B567C3121F	7230582516010D0293F1DEE4B03738EE
ERR952225	2615471	523094200	2615471	200	285		http://sra-download.ncbi.nlm.nih.gov/srapub/ERR952225	ERX1031195	2012_SOL_SM3885	RNA-Seq	RANDOM	TRANSCRIPTOMIC	PAIRED	180	0	ILLUMINA	Illumina HiSeq 2500	ERP010925	PRJEB9781		288907	ERS785242	SAMEA3473763	simple	35525	Daphnia magna	None							no					EDINBURGH UNIVERSITY	ERA453992		public	A58795B92BAEAE42C87223EF1C6A758D	3AEB18E2B4C59833BB875A1528C55562
ERR952263	3032009	606401800	3032009	200	345		http://sra-download.ncbi.nlm.nih.gov/srapub/ERR952263	ERX1031233	2012_SOL_SM3885	RNA-Seq	RANDOM	TRANSCRIPTOMIC	PAIRED	180	0	ILLUMINA	Illumina HiSeq 2500	ERP010925	PRJEB9781		288907	ERS785242	SAMEA3473763	simple	35525	Daphnia magna	None							no					EDINBURGH UNIVERSITY	ERA453992		public	2FAA3E0A8685166C09B9B1A358344A42	11AC4BFC326547438744604FC67E04DD
ERR951943	3283370	656674000	3283370	200	385		http://sra-download.ncbi.nlm.nih.gov/srapub/ERR951943	ERX1030913	2012_SOL_SM3885	RNA-Seq	RANDOM	TRANSCRIPTOMIC	PAIRED	180	0	ILLUMINA	Illumina HiSeq 2500	ERP010925	PRJEB9781		288907	ERS785242	SAMEA3473763	simple	35525	Daphnia magna	None							no					EDINBURGH UNIVERSITY	ERA453992		public	B7B56969884D505641C755D20904E49F	CD4AB9EC13A643651039FD2F770BC447
ERR952065	2622729	524545800	2622729	200	289		http://sra-download.ncbi.nlm.nih.gov/srapub/ERR952065	ERX1031035	2012_SOL_SM3882	RNA-Seq	RANDOM	TRANSCRIPTOMIC	PAIRED	180	0	ILLUMINA	Illumina HiSeq 2500	ERP010925	PRJEB9781		288907	ERS785243	SAMEA3473764	simple	35525	Daphnia magna	None							no					EDINBURGH UNIVERSITY	ERA453992		public	65E03EAF26ED30281E534DAC1171D2E1	11131BEC4B060130349E96BDEB8AF0D3
ERR952330	3135812	627162400	3135812	200	361		http://sra-download.ncbi.nlm.nih.gov/srapub/ERR952330	ERX1031300	2012_SOL_SM3882	RNA-Seq	RANDOM	TRANSCRIPTOMIC	PAIRED	180	0	ILLUMINA	Illumina HiSeq 2500	ERP010925	PRJEB9781		288907	ERS785243	SAMEA3473764	simple	35525	Daphnia magna	None							no					EDINBURGH UNIVERSITY	ERA453992		public	D458E3E90357DDEBA41CC7506A3E61A8	268D1517C3F22CFC6CAE8119B764DDC0
ERR952363	2523275	504655000	2523275	200	275		http://sra-download.ncbi.nlm.nih.gov/srapub/ERR952363	ERX1031333	2012_SOL_SM3882	RNA-Seq	RANDOM	TRANSCRIPTOMIC	PAIRED	180	0	ILLUMINA	Illumina HiSeq 2500	ERP010925	PRJEB9781		288907	ERS785243	SAMEA3473764	simple	35525	Daphnia magna	None							no					EDINBURGH UNIVERSITY	ERA453992		public	4AA2F49B4275B33907E8645670AAAA0B	717D4534D00B18942453EA1EFE8DB4A4
ERR952371	2952106	590421200	2952106	200	344		http://sra-download.ncbi.nlm.nih.gov/srapub/ERR952371	ERX1031341	2012_SOL_SM3882	RNA-Seq	RANDOM	TRANSCRIPTOMIC	PAIRED	180	0	ILLUMINA	Illumina HiSeq 2500	ERP010925	PRJEB9781		288907	ERS785243	SAMEA3473764	simple	35525	Daphnia magna	None							no					EDINBURGH UNIVERSITY	ERA453992		public	30CF2F7999AFE438A995DD661E2B7418	6E123CAD9C8D9C5856CF629E1CE8F2E5
ERR952280	3070646	614129200	3070646	200	349		http://sra-download.ncbi.nlm.nih.gov/srapub/ERR952280	ERX1031250	2012_SOL_SM3882	RNA-Seq	RANDOM	TRANSCRIPTOMIC	PAIRED	180	0	ILLUMINA	Illumina HiSeq 2500	ERP010925	PRJEB9781		288907	ERS785243	SAMEA3473764	simple	35525	Daphnia magna	None							no					EDINBURGH UNIVERSITY	ERA453992		public	251489EDE8437DD1B2856C84316B355B	3FA0267878D88F9B22036F554B357B9F
ERR952305	2998814	599762800	2998814	200	355		http://sra-download.ncbi.nlm.nih.gov/srapub/ERR952305	ERX1031275	2012_SOL_SM3882	RNA-Seq	RANDOM	TRANSCRIPTOMIC	PAIRED	180	0	ILLUMINA	Illumina HiSeq 2500	ERP010925	PRJEB9781		288907	ERS785243	SAMEA3473764	simple	35525	Daphnia magna	None							no					EDINBURGH UNIVERSITY	ERA453992		public	C463F1AB03778854421E5F3296C51844	16B3C30DC698C1EC65C8272BA131BD9E
ERR951953	2773369	554673800	2773369	200	310		http://sra-download.ncbi.nlm.nih.gov/srapub/ERR951953	ERX1030923	2012_SOL_SM3882	RNA-Seq	RANDOM	TRANSCRIPTOMIC	PAIRED	180	0	ILLUMINA	Illumina HiSeq 2500	ERP010925	PRJEB9781		288907	ERS785243	SAMEA3473764	simple	35525	Daphnia magna	None							no					EDINBURGH UNIVERSITY	ERA453992		public	818083C2FD80DB3625A29F6D2AB3DDE6	DE414A93C161BC47FA57AE90435C8273
ERR952234	2676082	535216400	2676082	200	299		http://sra-download.ncbi.nlm.nih.gov/srapub/ERR952234	ERX1031204	2012_SOL_SM3882	RNA-Seq	RANDOM	TRANSCRIPTOMIC	PAIRED	180	0	ILLUMINA	Illumina HiSeq 2500	ERP010925	PRJEB9781		288907	ERS785243	SAMEA3473764	simple	35525	Daphnia magna	None							no					EDINBURGH UNIVERSITY	ERA453992		public	2E23E490839AA16A8782C45BB7C9CEE6	73315330A7F8FFCBACB688E1417D9E3B
ERR951938	2211979	442395800	2211979	200	234		http://sra-download.ncbi.nlm.nih.gov/srapub/ERR951938	ERX1030908	2012_SOL_SM3882	RNA-Seq	RANDOM	TRANSCRIPTOMIC	PAIRED	180	0	ILLUMINA	Illumina HiSeq 2500	ERP010925	PRJEB9781		288907	ERS785243	SAMEA3473764	simple	35525	Daphnia magna	None							no					EDINBURGH UNIVERSITY	ERA453992		public	BB5F6C23A5270B1555C274FE41F0769D	472EBF273F1963E3247C225C73958E4A
ERR952208	2460485	492097000	2460485	200	266		http://sra-download.ncbi.nlm.nih.gov/srapub/ERR952208	ERX1031178	2012_SOL_SM3882	RNA-Seq	RANDOM	TRANSCRIPTOMIC	PAIRED	180	0	ILLUMINA	Illumina HiSeq 2500	ERP010925	PRJEB9781		288907	ERS785243	SAMEA3473764	simple	35525	Daphnia magna	None							no					EDINBURGH UNIVERSITY	ERA453992		public	794C5E6FD048986C765EB39F1E5CFB49	BD35B0C00534CAA4AEF45C53803B818E
ERR952194	3101684	620336800	3101684	200	365		http://sra-download.ncbi.nlm.nih.gov/srapub/ERR952194	ERX1031164	2012_SOL_SM3904	RNA-Seq	RANDOM	TRANSCRIPTOMIC	PAIRED	180	0	ILLUMINA	Illumina HiSeq 2500	ERP010925	PRJEB9781		288907	ERS785244	SAMEA3473765	simple	35525	Daphnia magna	None							no					EDINBURGH UNIVERSITY	ERA453992		public	6150DBDEDE56B9440AE54022741DA3F6	CEBB2102A30A00B2D22682678D074F12
ERR952132	2090556	418111200	2090556	200	219		http://sra-download.ncbi.nlm.nih.gov/srapub/ERR952132	ERX1031102	2012_SOL_SM3904	RNA-Seq	RANDOM	TRANSCRIPTOMIC	PAIRED	180	0	ILLUMINA	Illumina HiSeq 2500	ERP010925	PRJEB9781		288907	ERS785244	SAMEA3473765	simple	35525	Daphnia magna	None							no					EDINBURGH UNIVERSITY	ERA453992		public	2C2DED0372438F6127A0E49CE844F737	4BA7479D4572F3CAD3635A5743712D79
ERR952394	2703479	540695800	2703479	200	304		http://sra-download.ncbi.nlm.nih.gov/srapub/ERR952394	ERX1031364	2012_SOL_SM3904	RNA-Seq	RANDOM	TRANSCRIPTOMIC	PAIRED	180	0	ILLUMINA	Illumina HiSeq 2500	ERP010925	PRJEB9781		288907	ERS785244	SAMEA3473765	simple	35525	Daphnia magna	None							no					EDINBURGH UNIVERSITY	ERA453992		public	4A7EB478784C3293DFD9B2EC0B3B5EDE	D0EA609EC54C75A6BF100EDE0014132C
ERR952411	2471502	494300400	2471502	200	269		http://sra-download.ncbi.nlm.nih.gov/srapub/ERR952411	ERX1031381	2012_SOL_SM3904	RNA-Seq	RANDOM	TRANSCRIPTOMIC	PAIRED	180	0	ILLUMINA	Illumina HiSeq 2500	ERP010925	PRJEB9781		288907	ERS785244	SAMEA3473765	simple	35525	Daphnia magna	None							no					EDINBURGH UNIVERSITY	ERA453992		public	94D34DCAB6261B971FDD79A65765441C	C910382AD65D05C3957FCE16BC0F0D66
ERR952343	2512539	502507800	2512539	200	277		http://sra-download.ncbi.nlm.nih.gov/srapub/ERR952343	ERX1031313	2012_SOL_SM3904	RNA-Seq	RANDOM	TRANSCRIPTOMIC	PAIRED	180	0	ILLUMINA	Illumina HiSeq 2500	ERP010925	PRJEB9781		288907	ERS785244	SAMEA3473765	simple	35525	Daphnia magna	None							no					EDINBURGH UNIVERSITY	ERA453992		public	BBC3DC2FA2CADB7CC24469D1FD96925A	8ABC9F2878D16C722CCED63A2C068636
ERR951998	2379521	475904200	2379521	200	257		http://sra-download.ncbi.nlm.nih.gov/srapub/ERR951998	ERX1030968	2012_SOL_SM3904	RNA-Seq	RANDOM	TRANSCRIPTOMIC	PAIRED	180	0	ILLUMINA	Illumina HiSeq 2500	ERP010925	PRJEB9781		288907	ERS785244	SAMEA3473765	simple	35525	Daphnia magna	None							no					EDINBURGH UNIVERSITY	ERA453992		public	657F9302E7C9E13218E929E6976B5B7D	1ADC863EA2B55878EB00E5C323246428
ERR952007	3063681	612736200	3063681	200	354		http://sra-download.ncbi.nlm.nih.gov/srapub/ERR952007	ERX1030977	2012_SOL_SM3904	RNA-Seq	RANDOM	TRANSCRIPTOMIC	PAIRED	180	0	ILLUMINA	Illumina HiSeq 2500	ERP010925	PRJEB9781		288907	ERS785244	SAMEA3473765	simple	35525	Daphnia magna	None							no					EDINBURGH UNIVERSITY	ERA453992		public	DD83344EF1226C0860A54BF8D27C7DC5	165458D10F133997F53B6DCC8634EA19
ERR952312	2608036	521607200	2608036	200	289		http://sra-download.ncbi.nlm.nih.gov/srapub/ERR952312	ERX1031282	2012_SOL_SM3904	RNA-Seq	RANDOM	TRANSCRIPTOMIC	PAIRED	180	0	ILLUMINA	Illumina HiSeq 2500	ERP010925	PRJEB9781		288907	ERS785244	SAMEA3473765	simple	35525	Daphnia magna	None							no					EDINBURGH UNIVERSITY	ERA453992		public	51E88F0D172FDEF190FAE04997804984	853FB67A5D7A4F4641309A47204C5B25
ERR952325	2335682	467136400	2335682	200	250		http://sra-download.ncbi.nlm.nih.gov/srapub/ERR952325	ERX1031295	2012_SOL_SM3904	RNA-Seq	RANDOM	TRANSCRIPTOMIC	PAIRED	180	0	ILLUMINA	Illumina HiSeq 2500	ERP010925	PRJEB9781		288907	ERS785244	SAMEA3473765	simple	35525	Daphnia magna	None							no					EDINBURGH UNIVERSITY	ERA453992		public	38B99C50431FC9E2097FCBB944CE26A8	16D03ED686D89C8196643C1202BB17AE
ERR951963	2806672	561334400	2806672	200	320		http://sra-download.ncbi.nlm.nih.gov/srapub/ERR951963	ERX1030933	2012_SOL_SM3904	RNA-Seq	RANDOM	TRANSCRIPTOMIC	PAIRED	180	0	ILLUMINA	Illumina HiSeq 2500	ERP010925	PRJEB9781		288907	ERS785244	SAMEA3473765	simple	35525	Daphnia magna	None							no					EDINBURGH UNIVERSITY	ERA453992		public	98294DE06596626FC098F247C6E08CFB	452B152B5C3D034B7B003B91D29BC831
ERR952150	2387275	477455000	2387275	200	262		http://sra-download.ncbi.nlm.nih.gov/srapub/ERR952150	ERX1031120	2012_SOL_SM3881	RNA-Seq	RANDOM	TRANSCRIPTOMIC	PAIRED	180	0	ILLUMINA	Illumina HiSeq 2500	ERP010925	PRJEB9781		288907	ERS785245	SAMEA3473766	simple	35525	Daphnia magna	None							no					EDINBURGH UNIVERSITY	ERA453992		public	218BE456AF1555AEC62920BF3F06A7E5	D12B21E498281D7FBFCA082623A039D4
ERR952331	2761523	552304600	2761523	200	316		http://sra-download.ncbi.nlm.nih.gov/srapub/ERR952331	ERX1031301	2012_SOL_SM3881	RNA-Seq	RANDOM	TRANSCRIPTOMIC	PAIRED	180	0	ILLUMINA	Illumina HiSeq 2500	ERP010925	PRJEB9781		288907	ERS785245	SAMEA3473766	simple	35525	Daphnia magna	None							no					EDINBURGH UNIVERSITY	ERA453992		public	F606D3A11670907760FEC9D82696B3E4	C68C792F77B7CAB46FE3714DB6EE1888
ERR952357	2236835	447367000	2236835	200	241		http://sra-download.ncbi.nlm.nih.gov/srapub/ERR952357	ERX1031327	2012_SOL_SM3881	RNA-Seq	RANDOM	TRANSCRIPTOMIC	PAIRED	180	0	ILLUMINA	Illumina HiSeq 2500	ERP010925	PRJEB9781		288907	ERS785245	SAMEA3473766	simple	35525	Daphnia magna	None							no					EDINBURGH UNIVERSITY	ERA453992		public	A15141F51D0BE4FD9D9616E6D61A5C2F	7E0993EAA3078CF4AD0BFE16AD0270BE
ERR952364	2301090	460218000	2301090	200	250		http://sra-download.ncbi.nlm.nih.gov/srapub/ERR952364	ERX1031334	2012_SOL_SM3881	RNA-Seq	RANDOM	TRANSCRIPTOMIC	PAIRED	180	0	ILLUMINA	Illumina HiSeq 2500	ERP010925	PRJEB9781		288907	ERS785245	SAMEA3473766	simple	35525	Daphnia magna	None							no					EDINBURGH UNIVERSITY	ERA453992		public	42A85863D63E5E556CCCB35F97869AC9	A60ECC6ECF92B934BB9CD2AF41190FAA
ERR952372	2741356	548271200	2741356	200	317		http://sra-download.ncbi.nlm.nih.gov/srapub/ERR952372	ERX1031342	2012_SOL_SM3881	RNA-Seq	RANDOM	TRANSCRIPTOMIC	PAIRED	180	0	ILLUMINA	Illumina HiSeq 2500	ERP010925	PRJEB9781		288907	ERS785245	SAMEA3473766	simple	35525	Daphnia magna	None							no					EDINBURGH UNIVERSITY	ERA453992		public	40DD03214EBFBF1FBAB1F91F841145E1	D34D7A83E19DB7D7826B7E82EE3CCDAC
ERR952281	2663568	532713600	2663568	200	301		http://sra-download.ncbi.nlm.nih.gov/srapub/ERR952281	ERX1031251	2012_SOL_SM3881	RNA-Seq	RANDOM	TRANSCRIPTOMIC	PAIRED	180	0	ILLUMINA	Illumina HiSeq 2500	ERP010925	PRJEB9781		288907	ERS785245	SAMEA3473766	simple	35525	Daphnia magna	None							no					EDINBURGH UNIVERSITY	ERA453992		public	433053F3774C06255F0AB654FD7866C1	5488CE98EC7B5E4F4CF07E61CA7B7081
ERR952304	2774969	554993800	2774969	200	327		http://sra-download.ncbi.nlm.nih.gov/srapub/ERR952304	ERX1031274	2012_SOL_SM3881	RNA-Seq	RANDOM	TRANSCRIPTOMIC	PAIRED	180	0	ILLUMINA	Illumina HiSeq 2500	ERP010925	PRJEB9781		288907	ERS785245	SAMEA3473766	simple	35525	Daphnia magna	None							no					EDINBURGH UNIVERSITY	ERA453992		public	D1A8FB17FFD6CF3A742B379B1CB96186	5CAF009D56A719019FE06B66A0EF107B
ERR951952	2530948	506189600	2530948	200	282		http://sra-download.ncbi.nlm.nih.gov/srapub/ERR951952	ERX1030922	2012_SOL_SM3881	RNA-Seq	RANDOM	TRANSCRIPTOMIC	PAIRED	180	0	ILLUMINA	Illumina HiSeq 2500	ERP010925	PRJEB9781		288907	ERS785245	SAMEA3473766	simple	35525	Daphnia magna	None							no					EDINBURGH UNIVERSITY	ERA453992		public	0A4C7F137D8C654DB72C6895A5BC5B8B	19A4D7AA091EF7737A8064DC324D9B27
ERR952235	2438485	487697000	2438485	200	271		http://sra-download.ncbi.nlm.nih.gov/srapub/ERR952235	ERX1031205	2012_SOL_SM3881	RNA-Seq	RANDOM	TRANSCRIPTOMIC	PAIRED	180	0	ILLUMINA	Illumina HiSeq 2500	ERP010925	PRJEB9781		288907	ERS785245	SAMEA3473766	simple	35525	Daphnia magna	None							no					EDINBURGH UNIVERSITY	ERA453992		public	227E3C7D0C9262F227C11DD0A31160D6	AC16F59D92E88FE644EDF361FB1E25D0
ERR951937	2009760	401952000	2009760	200	211		http://sra-download.ncbi.nlm.nih.gov/srapub/ERR951937	ERX1030907	2012_SOL_SM3881	RNA-Seq	RANDOM	TRANSCRIPTOMIC	PAIRED	180	0	ILLUMINA	Illumina HiSeq 2500	ERP010925	PRJEB9781		288907	ERS785245	SAMEA3473766	simple	35525	Daphnia magna	None							no					EDINBURGH UNIVERSITY	ERA453992		public	9375D12374C9217B497AB190C67E84D9	11F19DA2FBE0C5A42852C2590C7A06F3
ERR952066	2729801	545960200	2729801	200	299		http://sra-download.ncbi.nlm.nih.gov/srapub/ERR952066	ERX1031036	2012_SOL_SM3917	RNA-Seq	RANDOM	TRANSCRIPTOMIC	PAIRED	180	0	ILLUMINA	Illumina HiSeq 2500	ERP010925	PRJEB9781		288907	ERS785246	SAMEA3473767	simple	35525	Daphnia magna	None							no					EDINBURGH UNIVERSITY	ERA453992		public	8444DE814EFEB8C3000DE9DBCA347A58	821864E202EB760B785C910215CBF4B6
ERR952329	3142245	628449000	3142245	200	360		http://sra-download.ncbi.nlm.nih.gov/srapub/ERR952329	ERX1031299	2012_SOL_SM3917	RNA-Seq	RANDOM	TRANSCRIPTOMIC	PAIRED	180	0	ILLUMINA	Illumina HiSeq 2500	ERP010925	PRJEB9781		288907	ERS785246	SAMEA3473767	simple	35525	Daphnia magna	None							no					EDINBURGH UNIVERSITY	ERA453992		public	D6E2D5D590415C8AB5E0FBCDAC9B6FC2	5B4948B95319E098E6EA970EC70FB063
ERR952362	2627449	525489800	2627449	200	285		http://sra-download.ncbi.nlm.nih.gov/srapub/ERR952362	ERX1031332	2012_SOL_SM3917	RNA-Seq	RANDOM	TRANSCRIPTOMIC	PAIRED	180	0	ILLUMINA	Illumina HiSeq 2500	ERP010925	PRJEB9781		288907	ERS785246	SAMEA3473767	simple	35525	Daphnia magna	None							no					EDINBURGH UNIVERSITY	ERA453992		public	8237188097075065D5A947E519B106C2	47DCD1FAB9591E432108BD8772BFBE23
ERR952370	3433551	686710200	3433551	200	398		http://sra-download.ncbi.nlm.nih.gov/srapub/ERR952370	ERX1031340	2012_SOL_SM3917	RNA-Seq	RANDOM	TRANSCRIPTOMIC	PAIRED	180	0	ILLUMINA	Illumina HiSeq 2500	ERP010925	PRJEB9781		288907	ERS785246	SAMEA3473767	simple	35525	Daphnia magna	None							no					EDINBURGH UNIVERSITY	ERA453992		public	3954159DFA345FB1D2A4AC0AADE01A4B	F3EAE870B4754C5C41EBF1D90721C541
ERR952279	3028244	605648800	3028244	200	342		http://sra-download.ncbi.nlm.nih.gov/srapub/ERR952279	ERX1031249	2012_SOL_SM3917	RNA-Seq	RANDOM	TRANSCRIPTOMIC	PAIRED	180	0	ILLUMINA	Illumina HiSeq 2500	ERP010925	PRJEB9781		288907	ERS785246	SAMEA3473767	simple	35525	Daphnia magna	None							no					EDINBURGH UNIVERSITY	ERA453992		public	47D784DE5DBE5609A2C55FE790C177B7	DC95C24E57D5204DC12E20DA65E0944E
ERR952306	3477841	695568200	3477841	200	410		http://sra-download.ncbi.nlm.nih.gov/srapub/ERR952306	ERX1031276	2012_SOL_SM3917	RNA-Seq	RANDOM	TRANSCRIPTOMIC	PAIRED	180	0	ILLUMINA	Illumina HiSeq 2500	ERP010925	PRJEB9781		288907	ERS785246	SAMEA3473767	simple	35525	Daphnia magna	None							no					EDINBURGH UNIVERSITY	ERA453992		public	EF6D4BA647C49F75C8CEEC732A060B86	1F49267EF351CF5A4A436447DA41B591
ERR951954	2880342	576068400	2880342	200	320		http://sra-download.ncbi.nlm.nih.gov/srapub/ERR951954	ERX1030924	2012_SOL_SM3917	RNA-Seq	RANDOM	TRANSCRIPTOMIC	PAIRED	180	0	ILLUMINA	Illumina HiSeq 2500	ERP010925	PRJEB9781		288907	ERS785246	SAMEA3473767	simple	35525	Daphnia magna	None							no					EDINBURGH UNIVERSITY	ERA453992		public	AF7BF719EDBB8BEDF79FAC374A639759	596161603ED7D6AE9AEB99DD8E741AEF
ERR952233	2772699	554539800	2772699	200	308		http://sra-download.ncbi.nlm.nih.gov/srapub/ERR952233	ERX1031203	2012_SOL_SM3917	RNA-Seq	RANDOM	TRANSCRIPTOMIC	PAIRED	180	0	ILLUMINA	Illumina HiSeq 2500	ERP010925	PRJEB9781		288907	ERS785246	SAMEA3473767	simple	35525	Daphnia magna	None							no					EDINBURGH UNIVERSITY	ERA453992		public	A8F01F9912FB6410026555189A956C88	C3E22BA5E27B8CD64AD23D97D6AD6E5F
ERR951939	2302933	460586600	2302933	200	242		http://sra-download.ncbi.nlm.nih.gov/srapub/ERR951939	ERX1030909	2012_SOL_SM3917	RNA-Seq	RANDOM	TRANSCRIPTOMIC	PAIRED	180	0	ILLUMINA	Illumina HiSeq 2500	ERP010925	PRJEB9781		288907	ERS785246	SAMEA3473767	simple	35525	Daphnia magna	None							no					EDINBURGH UNIVERSITY	ERA453992		public	B3DA3D3ED35B8FEDDCABB4DA25F59795	6B77DAC18E71CA2E13897A90ED356FD9
ERR952207	2572443	514488600	2572443	200	277		http://sra-download.ncbi.nlm.nih.gov/srapub/ERR952207	ERX1031177	2012_SOL_SM3917	RNA-Seq	RANDOM	TRANSCRIPTOMIC	PAIRED	180	0	ILLUMINA	Illumina HiSeq 2500	ERP010925	PRJEB9781		288907	ERS785246	SAMEA3473767	simple	35525	Daphnia magna	None							no					EDINBURGH UNIVERSITY	ERA453992		public	4890CCF36E35453B270131CE79E420F7	8E40C359D4DB2E5B632C8F415ABA17CD
ERR952059	2923216	584643200	2923216	200	321		http://sra-download.ncbi.nlm.nih.gov/srapub/ERR952059	ERX1031029	2012_SOL_SM3876	RNA-Seq	RANDOM	TRANSCRIPTOMIC	PAIRED	180	0	ILLUMINA	Illumina HiSeq 2500	ERP010925	PRJEB9781		288907	ERS785247	SAMEA3473768	simple	35525	Daphnia magna	None							no					EDINBURGH UNIVERSITY	ERA453992		public	2AB85BBBD23C92D8ABB1E06A1D9B62BA	CF66F380C5C163E71BCE5AA8B6AA09E1
ERR952336	3368217	673643400	3368217	200	387		http://sra-download.ncbi.nlm.nih.gov/srapub/ERR952336	ERX1031306	2012_SOL_SM3876	RNA-Seq	RANDOM	TRANSCRIPTOMIC	PAIRED	180	0	ILLUMINA	Illumina HiSeq 2500	ERP010925	PRJEB9781		288907	ERS785247	SAMEA3473768	simple	35525	Daphnia magna	None							no					EDINBURGH UNIVERSITY	ERA453992		public	5C4C254073040AB4AD172434AB26EF0B	A8251248F6C97F342240AD968E79DED8
ERR952361	2823855	564771000	2823855	200	308		http://sra-download.ncbi.nlm.nih.gov/srapub/ERR952361	ERX1031331	2012_SOL_SM3876	RNA-Seq	RANDOM	TRANSCRIPTOMIC	PAIRED	180	0	ILLUMINA	Illumina HiSeq 2500	ERP010925	PRJEB9781		288907	ERS785247	SAMEA3473768	simple	35525	Daphnia magna	None							no					EDINBURGH UNIVERSITY	ERA453992		public	4BC24DF271278CCCFA99E90A7C7D8EEC	A17AC1C9FCD594387290F5F51A4516D2
ERR952369	3291859	658371800	3291859	200	383		http://sra-download.ncbi.nlm.nih.gov/srapub/ERR952369	ERX1031339	2012_SOL_SM3876	RNA-Seq	RANDOM	TRANSCRIPTOMIC	PAIRED	180	0	ILLUMINA	Illumina HiSeq 2500	ERP010925	PRJEB9781		288907	ERS785247	SAMEA3473768	simple	35525	Daphnia magna	None							no					EDINBURGH UNIVERSITY	ERA453992		public	0378784DE23025D3472CA857E5005AC7	793FD9F26C606363E0345D78FBC9DA69
ERR952278	3252715	650543000	3252715	200	369		http://sra-download.ncbi.nlm.nih.gov/srapub/ERR952278	ERX1031248	2012_SOL_SM3876	RNA-Seq	RANDOM	TRANSCRIPTOMIC	PAIRED	180	0	ILLUMINA	Illumina HiSeq 2500	ERP010925	PRJEB9781		288907	ERS785247	SAMEA3473768	simple	35525	Daphnia magna	None							no					EDINBURGH UNIVERSITY	ERA453992		public	D2CAFDBB32508E1ADB81945E5AF21544	C10015DE82C8112CE3DA7FC2CECFD5BF
ERR952299	3330241	666048200	3330241	200	394		http://sra-download.ncbi.nlm.nih.gov/srapub/ERR952299	ERX1031269	2012_SOL_SM3876	RNA-Seq	RANDOM	TRANSCRIPTOMIC	PAIRED	180	0	ILLUMINA	Illumina HiSeq 2500	ERP010925	PRJEB9781		288907	ERS785247	SAMEA3473768	simple	35525	Daphnia magna	None							no					EDINBURGH UNIVERSITY	ERA453992		public	EA210AFB9D913C4E2722004A8DF9B37E	6E085EF006D16A90AD89592C31FB2261
ERR951955	3122926	624585200	3122926	200	349		http://sra-download.ncbi.nlm.nih.gov/srapub/ERR951955	ERX1030925	2012_SOL_SM3876	RNA-Seq	RANDOM	TRANSCRIPTOMIC	PAIRED	180	0	ILLUMINA	Illumina HiSeq 2500	ERP010925	PRJEB9781		288907	ERS785247	SAMEA3473768	simple	35525	Daphnia magna	None							no					EDINBURGH UNIVERSITY	ERA453992		public	2C9AFBC4FC3173AA11B43973578E0B3E	1B800809AF332DF795BA03BE50AA09CF
ERR952240	3009314	601862800	3009314	200	335		http://sra-download.ncbi.nlm.nih.gov/srapub/ERR952240	ERX1031210	2012_SOL_SM3876	RNA-Seq	RANDOM	TRANSCRIPTOMIC	PAIRED	180	0	ILLUMINA	Illumina HiSeq 2500	ERP010925	PRJEB9781		288907	ERS785247	SAMEA3473768	simple	35525	Daphnia magna	None							no					EDINBURGH UNIVERSITY	ERA453992		public	4E14957ACC630C61D5D8EF15E2189097	F9882DFD8BF5B1FA42287560F40EBC41
ERR951932	2478798	495759600	2478798	200	262		http://sra-download.ncbi.nlm.nih.gov/srapub/ERR951932	ERX1030902	2012_SOL_SM3876	RNA-Seq	RANDOM	TRANSCRIPTOMIC	PAIRED	180	0	ILLUMINA	Illumina HiSeq 2500	ERP010925	PRJEB9781		288907	ERS785247	SAMEA3473768	simple	35525	Daphnia magna	None							no					EDINBURGH UNIVERSITY	ERA453992		public	696F4C7C0C72EF24882F5277A7E34605	D0177B0D50B8D9BD6A9FF615ABDF4E07
ERR952206	2754383	550876600	2754383	200	298		http://sra-download.ncbi.nlm.nih.gov/srapub/ERR952206	ERX1031176	2012_SOL_SM3876	RNA-Seq	RANDOM	TRANSCRIPTOMIC	PAIRED	180	0	ILLUMINA	Illumina HiSeq 2500	ERP010925	PRJEB9781		288907	ERS785247	SAMEA3473768	simple	35525	Daphnia magna	None							no					EDINBURGH UNIVERSITY	ERA453992		public	098858A2A7380EB46B484668AA4D8D38	CCADEFDDC23D339B177ABDF6C2350AB5
ERR952160	3733431	746686200	3733431	200	405		http://sra-download.ncbi.nlm.nih.gov/srapub/ERR952160	ERX1031130	2012_SOL_SM3915	RNA-Seq	RANDOM	TRANSCRIPTOMIC	PAIRED	180	0	ILLUMINA	Illumina HiSeq 2500	ERP010925	PRJEB9781		288907	ERS785248	SAMEA3473769	simple	35525	Daphnia magna	None							no					EDINBURGH UNIVERSITY	ERA453992		public	D51E235D491986B82C980D98A90B1171	2FB5EB7E9531C361A39403B01BC066A7
ERR952164	4073720	814744000	4073720	200	452		http://sra-download.ncbi.nlm.nih.gov/srapub/ERR952164	ERX1031134	2012_SOL_SM3915	RNA-Seq	RANDOM	TRANSCRIPTOMIC	PAIRED	180	0	ILLUMINA	Illumina HiSeq 2500	ERP010925	PRJEB9781		288907	ERS785248	SAMEA3473769	simple	35525	Daphnia magna	None							no					EDINBURGH UNIVERSITY	ERA453992		public	65792E1147CA2C90E939571F6C52B469	6F59BBC02D001CF68D359B98AAF82EBC
ERR952172	4703581	940716200	4703581	200	545		http://sra-download.ncbi.nlm.nih.gov/srapub/ERR952172	ERX1031142	2012_SOL_SM3915	RNA-Seq	RANDOM	TRANSCRIPTOMIC	PAIRED	180	0	ILLUMINA	Illumina HiSeq 2500	ERP010925	PRJEB9781		288907	ERS785248	SAMEA3473769	simple	35525	Daphnia magna	None							no					EDINBURGH UNIVERSITY	ERA453992		public	8999F487A1BB706CF7E82E53D34FDCA9	E3DA3CDE78816C3B53D44CFDE7B8139A
ERR952188	3654947	730989400	3654947	200	393		http://sra-download.ncbi.nlm.nih.gov/srapub/ERR952188	ERX1031158	2012_SOL_SM3915	RNA-Seq	RANDOM	TRANSCRIPTOMIC	PAIRED	180	0	ILLUMINA	Illumina HiSeq 2500	ERP010925	PRJEB9781		288907	ERS785248	SAMEA3473769	simple	35525	Daphnia magna	None							no					EDINBURGH UNIVERSITY	ERA453992		public	20446EF84BFC6AE935E9DEA1FC32500A	5892FF054705FA6F17D83B0394D565B6
ERR952095	3291522	658304400	3291522	200	346		http://sra-download.ncbi.nlm.nih.gov/srapub/ERR952095	ERX1031065	2012_SOL_SM3915	RNA-Seq	RANDOM	TRANSCRIPTOMIC	PAIRED	180	0	ILLUMINA	Illumina HiSeq 2500	ERP010925	PRJEB9781		288907	ERS785248	SAMEA3473769	simple	35525	Daphnia magna	None							no					EDINBURGH UNIVERSITY	ERA453992		public	19318713DD1D3B2A4DFE5A4465E67BAE	87FE23026130888ECE1432E418680B4F
ERR952141	3931974	786394800	3931974	200	435		http://sra-download.ncbi.nlm.nih.gov/srapub/ERR952141	ERX1031111	2012_SOL_SM3915	RNA-Seq	RANDOM	TRANSCRIPTOMIC	PAIRED	180	0	ILLUMINA	Illumina HiSeq 2500	ERP010925	PRJEB9781		288907	ERS785248	SAMEA3473769	simple	35525	Daphnia magna	None							no					EDINBURGH UNIVERSITY	ERA453992		public	1E917907F402AE0A5761BCF855475C6C	4C2FEEE3B3CD89AB9BC573BB2BAB6CA5
ERR952060	3896389	779277800	3896389	200	439		http://sra-download.ncbi.nlm.nih.gov/srapub/ERR952060	ERX1031030	2012_SOL_SM3915	RNA-Seq	RANDOM	TRANSCRIPTOMIC	PAIRED	180	0	ILLUMINA	Illumina HiSeq 2500	ERP010925	PRJEB9781		288907	ERS785248	SAMEA3473769	simple	35525	Daphnia magna	None							no					EDINBURGH UNIVERSITY	ERA453992		public	F3FEA93DDF43F201EAB073967CE06544	881FD05C7FC8B47925FC540B6AEB95EE
ERR952228	3869001	773800200	3869001	200	423		http://sra-download.ncbi.nlm.nih.gov/srapub/ERR952228	ERX1031198	2012_SOL_SM3915	RNA-Seq	RANDOM	TRANSCRIPTOMIC	PAIRED	180	0	ILLUMINA	Illumina HiSeq 2500	ERP010925	PRJEB9781		288907	ERS785248	SAMEA3473769	simple	35525	Daphnia magna	None							no					EDINBURGH UNIVERSITY	ERA453992		public	81B4DCF6125B758AE701A48A1A864324	F82220FCC05411F1E0AB8094CB89D239
ERR952268	4086573	817314600	4086573	200	467		http://sra-download.ncbi.nlm.nih.gov/srapub/ERR952268	ERX1031238	2012_SOL_SM3915	RNA-Seq	RANDOM	TRANSCRIPTOMIC	PAIRED	180	0	ILLUMINA	Illumina HiSeq 2500	ERP010925	PRJEB9781		288907	ERS785248	SAMEA3473769	simple	35525	Daphnia magna	None							no					EDINBURGH UNIVERSITY	ERA453992		public	FE79B9CC64AD7B464593EECEAFA7B192	F71ADA63A189A590FFBD5A9AB1F7EC0B
ERR951946	4751783	950356600	4751783	200	560		http://sra-download.ncbi.nlm.nih.gov/srapub/ERR951946	ERX1030916	2012_SOL_SM3915	RNA-Seq	RANDOM	TRANSCRIPTOMIC	PAIRED	180	0	ILLUMINA	Illumina HiSeq 2500	ERP010925	PRJEB9781		288907	ERS785248	SAMEA3473769	simple	35525	Daphnia magna	None							no					EDINBURGH UNIVERSITY	ERA453992		public	62789EC3016A6F676E11DBFCC2F22123	19866DE34215387ED878425F2EA8E285
ERR952428	2185784	437156800	2185784	200	232		http://sra-download.ncbi.nlm.nih.gov/srapub/ERR952428	ERX1031398	2012_SOL_SM3883	RNA-Seq	RANDOM	TRANSCRIPTOMIC	PAIRED	180	0	ILLUMINA	Illumina HiSeq 2500	ERP010925	PRJEB9781		288907	ERS785249	SAMEA3473770	simple	35525	Daphnia magna	None							no					EDINBURGH UNIVERSITY	ERA453992		public	A400998FD672E7A7DE2FEA4D1824EBD7	B4CCCFC1E300E216000DF1C2513F5E15
ERR952115	2769295	553859000	2769295	200	316		http://sra-download.ncbi.nlm.nih.gov/srapub/ERR952115	ERX1031085	2012_SOL_SM3883	RNA-Seq	RANDOM	TRANSCRIPTOMIC	PAIRED	180	0	ILLUMINA	Illumina HiSeq 2500	ERP010925	PRJEB9781		288907	ERS785249	SAMEA3473770	simple	35525	Daphnia magna	None							no					EDINBURGH UNIVERSITY	ERA453992		public	06E5EAA1AF9D846E8ACE55AF29D2A4A6	420F9ADAFEF64F4F3F00A22D80D64EBA
ERR952121	2588799	517759800	2588799	200	287		http://sra-download.ncbi.nlm.nih.gov/srapub/ERR952121	ERX1031091	2012_SOL_SM3883	RNA-Seq	RANDOM	TRANSCRIPTOMIC	PAIRED	180	0	ILLUMINA	Illumina HiSeq 2500	ERP010925	PRJEB9781		288907	ERS785249	SAMEA3473770	simple	35525	Daphnia magna	None							no					EDINBURGH UNIVERSITY	ERA453992		public	B1E29BE434734C4C32D62B2B5BFA7834	46324038C6743B714A248F2AA7D954A6
ERR952380	3005310	601062000	3005310	200	357		http://sra-download.ncbi.nlm.nih.gov/srapub/ERR952380	ERX1031350	2012_SOL_SM3883	RNA-Seq	RANDOM	TRANSCRIPTOMIC	PAIRED	180	0	ILLUMINA	Illumina HiSeq 2500	ERP010925	PRJEB9781		288907	ERS785249	SAMEA3473770	simple	35525	Daphnia magna	None							no					EDINBURGH UNIVERSITY	ERA453992		public	0033371A9D7410E6A360973A935897BE	AEFD14AC008C2B723FBD76EB5F5F1F3C
ERR952041	2425689	485137800	2425689	200	264		http://sra-download.ncbi.nlm.nih.gov/srapub/ERR952041	ERX1031011	2012_SOL_SM3883	RNA-Seq	RANDOM	TRANSCRIPTOMIC	PAIRED	180	0	ILLUMINA	Illumina HiSeq 2500	ERP010925	PRJEB9781		288907	ERS785249	SAMEA3473770	simple	35525	Daphnia magna	None							no					EDINBURGH UNIVERSITY	ERA453992		public	DB8AB2C8FC129C55396EAA4CA612C87D	01BD6410362383270A8208A42EEE1B47
ERR952068	2663770	532754000	2663770	200	297		http://sra-download.ncbi.nlm.nih.gov/srapub/ERR952068	ERX1031038	2012_SOL_SM3883	RNA-Seq	RANDOM	TRANSCRIPTOMIC	PAIRED	180	0	ILLUMINA	Illumina HiSeq 2500	ERP010925	PRJEB9781		288907	ERS785249	SAMEA3473770	simple	35525	Daphnia magna	None							no					EDINBURGH UNIVERSITY	ERA453992		public	84B5D800D7546D32AFF84A513598B30C	507B4834B347FF327EF876EEEB8038E9
ERR952034	2762809	552561800	2762809	200	309		http://sra-download.ncbi.nlm.nih.gov/srapub/ERR952034	ERX1031004	2012_SOL_SM3883	RNA-Seq	RANDOM	TRANSCRIPTOMIC	PAIRED	180	0	ILLUMINA	Illumina HiSeq 2500	ERP010925	PRJEB9781		288907	ERS785249	SAMEA3473770	simple	35525	Daphnia magna	None							no					EDINBURGH UNIVERSITY	ERA453992		public	D0DACD6EB4F3E647EC3B80D34807E106	8358D9246A3EFE8D5CDBE6DDF68B48DD
ERR952248	2499657	499931400	2499657	200	274		http://sra-download.ncbi.nlm.nih.gov/srapub/ERR952248	ERX1031218	2012_SOL_SM3883	RNA-Seq	RANDOM	TRANSCRIPTOMIC	PAIRED	180	0	ILLUMINA	Illumina HiSeq 2500	ERP010925	PRJEB9781		288907	ERS785249	SAMEA3473770	simple	35525	Daphnia magna	None							no					EDINBURGH UNIVERSITY	ERA453992		public	633AB6DE27DD817D80C126CB4B31E397	40643195620A0F6954C3E3A04362695A
ERR952261	2975167	595033400	2975167	200	348		http://sra-download.ncbi.nlm.nih.gov/srapub/ERR952261	ERX1031231	2012_SOL_SM3883	RNA-Seq	RANDOM	TRANSCRIPTOMIC	PAIRED	180	0	ILLUMINA	Illumina HiSeq 2500	ERP010925	PRJEB9781		288907	ERS785249	SAMEA3473770	simple	35525	Daphnia magna	None							no					EDINBURGH UNIVERSITY	ERA453992		public	707CE24D060E2A71BAF6A4DC1BCEBFB4	A2BFE20E578932B90934CBC089B18C0C
ERR952214	2783169	556633800	2783169	200	322		http://sra-download.ncbi.nlm.nih.gov/srapub/ERR952214	ERX1031184	2012_SOL_SM3883	RNA-Seq	RANDOM	TRANSCRIPTOMIC	PAIRED	180	0	ILLUMINA	Illumina HiSeq 2500	ERP010925	PRJEB9781		288907	ERS785249	SAMEA3473770	simple	35525	Daphnia magna	None							no					EDINBURGH UNIVERSITY	ERA453992		public	55E3BFFD48AB9D9251EB19D0239CE88E	500C6F0CDAB5278826ED67D41A07AA94
ERR952151	3050200	610040000	3050200	200	345		http://sra-download.ncbi.nlm.nih.gov/srapub/ERR952151	ERX1031121	2012_SOL_SM3916	RNA-Seq	RANDOM	TRANSCRIPTOMIC	PAIRED	180	0	ILLUMINA	Illumina HiSeq 2500	ERP010925	PRJEB9781		288907	ERS785250	SAMEA3473771	simple	35525	Daphnia magna	None							no					EDINBURGH UNIVERSITY	ERA453992		public	2842BFFE366463BEB73B195C479650CD	93E5AF952A7027764D7249986360924E
ERR952165	2828328	565665600	2828328	200	307		http://sra-download.ncbi.nlm.nih.gov/srapub/ERR952165	ERX1031135	2012_SOL_SM3916	RNA-Seq	RANDOM	TRANSCRIPTOMIC	PAIRED	180	0	ILLUMINA	Illumina HiSeq 2500	ERP010925	PRJEB9781		288907	ERS785250	SAMEA3473771	simple	35525	Daphnia magna	None							no					EDINBURGH UNIVERSITY	ERA453992		public	1A7C99792BF62455C27A6B0945C1DA3F	AB7BAC8FADCCD017D07AF3EEA9418017
ERR952170	3101509	620301800	3101509	200	345		http://sra-download.ncbi.nlm.nih.gov/srapub/ERR952170	ERX1031140	2012_SOL_SM3916	RNA-Seq	RANDOM	TRANSCRIPTOMIC	PAIRED	180	0	ILLUMINA	Illumina HiSeq 2500	ERP010925	PRJEB9781		288907	ERS785250	SAMEA3473771	simple	35525	Daphnia magna	None							no					EDINBURGH UNIVERSITY	ERA453992		public	BB59B3179B0920E7F49A85473A613AA7	9C2C2CDBAA65176BD88432F2823DCB48
ERR952177	3512347	702469400	3512347	200	407		http://sra-download.ncbi.nlm.nih.gov/srapub/ERR952177	ERX1031147	2012_SOL_SM3916	RNA-Seq	RANDOM	TRANSCRIPTOMIC	PAIRED	180	0	ILLUMINA	Illumina HiSeq 2500	ERP010925	PRJEB9781		288907	ERS785250	SAMEA3473771	simple	35525	Daphnia magna	None							no					EDINBURGH UNIVERSITY	ERA453992		public	10F11AA1D2DAC755858B114EB73DD626	B6DD4F56F95342262B1DF39B2CA54FC4
ERR952138	2996287	599257400	2996287	200	332		http://sra-download.ncbi.nlm.nih.gov/srapub/ERR952138	ERX1031108	2012_SOL_SM3916	RNA-Seq	RANDOM	TRANSCRIPTOMIC	PAIRED	180	0	ILLUMINA	Illumina HiSeq 2500	ERP010925	PRJEB9781		288907	ERS785250	SAMEA3473771	simple	35525	Daphnia magna	None							no					EDINBURGH UNIVERSITY	ERA453992		public	F760031E51FF772563A019C1CE4FB2B0	74B677B38B0DA812C9C928B2ECC72035
ERR952090	2482600	496520000	2482600	200	261		http://sra-download.ncbi.nlm.nih.gov/srapub/ERR952090	ERX1031060	2012_SOL_SM3916	RNA-Seq	RANDOM	TRANSCRIPTOMIC	PAIRED	180	0	ILLUMINA	Illumina HiSeq 2500	ERP010925	PRJEB9781		288907	ERS785250	SAMEA3473771	simple	35525	Daphnia magna	None							no					EDINBURGH UNIVERSITY	ERA453992		public	7D959406DCB2F77228858F54D4D8267B	519F81DC197B8C3E8F03EB981AEB2224
ERR951978	2928458	585691600	2928458	200	321		http://sra-download.ncbi.nlm.nih.gov/srapub/ERR951978	ERX1030948	2012_SOL_SM3916	RNA-Seq	RANDOM	TRANSCRIPTOMIC	PAIRED	180	0	ILLUMINA	Illumina HiSeq 2500	ERP010925	PRJEB9781		288907	ERS785250	SAMEA3473771	simple	35525	Daphnia magna	None							no					EDINBURGH UNIVERSITY	ERA453992		public	C25470B138B207CC822BB6A622B49A6A	AAEDA46E53AF641BA0E624C9CDAF4729
ERR951985	2766082	553216400	2766082	200	298		http://sra-download.ncbi.nlm.nih.gov/srapub/ERR951985	ERX1030955	2012_SOL_SM3916	RNA-Seq	RANDOM	TRANSCRIPTOMIC	PAIRED	180	0	ILLUMINA	Illumina HiSeq 2500	ERP010925	PRJEB9781		288907	ERS785250	SAMEA3473771	simple	35525	Daphnia magna	None							no					EDINBURGH UNIVERSITY	ERA453992		public	4A067AF8975E38DF682F671A6919F8C7	3BEF25160992D89D5EEDE8E7B8F123BA
ERR952265	3195411	639082200	3195411	200	366		http://sra-download.ncbi.nlm.nih.gov/srapub/ERR952265	ERX1031235	2012_SOL_SM3916	RNA-Seq	RANDOM	TRANSCRIPTOMIC	PAIRED	180	0	ILLUMINA	Illumina HiSeq 2500	ERP010925	PRJEB9781		288907	ERS785250	SAMEA3473771	simple	35525	Daphnia magna	None							no					EDINBURGH UNIVERSITY	ERA453992		public	D1FE4B75E31A9B0A9A7A10D7F07F86C9	C8595723E5DDF366D95698B90A3A641D
ERR951941	3552478	710495600	3552478	200	419		http://sra-download.ncbi.nlm.nih.gov/srapub/ERR951941	ERX1030911	2012_SOL_SM3916	RNA-Seq	RANDOM	TRANSCRIPTOMIC	PAIRED	180	0	ILLUMINA	Illumina HiSeq 2500	ERP010925	PRJEB9781		288907	ERS785250	SAMEA3473771	simple	35525	Daphnia magna	None							no					EDINBURGH UNIVERSITY	ERA453992		public	3F656AE4C15B64FD29530472C36A21EE	3ED8929B696AD2AFBFD48CA4C505D1F5
ERR952386	3135146	627029200	3135146	200	354		http://sra-download.ncbi.nlm.nih.gov/srapub/ERR952386	ERX1031356	2012_SOL_SM3874	RNA-Seq	RANDOM	TRANSCRIPTOMIC	PAIRED	180	0	ILLUMINA	Illumina HiSeq 2500	ERP010925	PRJEB9781		288907	ERS785251	SAMEA3473772	simple	35525	Daphnia magna	None							no					EDINBURGH UNIVERSITY	ERA453992		public	842561209D6109A88A85E6518B17C1EC	A86FC77201572B9EC7BB3A3013CB7B45
ERR952415	2933124	586624800	2933124	200	321		http://sra-download.ncbi.nlm.nih.gov/srapub/ERR952415	ERX1031385	2012_SOL_SM3874	RNA-Seq	RANDOM	TRANSCRIPTOMIC	PAIRED	180	0	ILLUMINA	Illumina HiSeq 2500	ERP010925	PRJEB9781		288907	ERS785251	SAMEA3473772	simple	35525	Daphnia magna	None							no					EDINBURGH UNIVERSITY	ERA453992		public	27948036ABD06441A7E0BEBC2801BB67	B973BE37DE033A94ADB8FA5FEA34D380
ERR952339	2983660	596732000	2983660	200	330		http://sra-download.ncbi.nlm.nih.gov/srapub/ERR952339	ERX1031309	2012_SOL_SM3874	RNA-Seq	RANDOM	TRANSCRIPTOMIC	PAIRED	180	0	ILLUMINA	Illumina HiSeq 2500	ERP010925	PRJEB9781		288907	ERS785251	SAMEA3473772	simple	35525	Daphnia magna	None							no					EDINBURGH UNIVERSITY	ERA453992		public	8E2EDDFB8426D5811ABCA5BB47981A51	2BA914776C630C1E145C911432DEC907
ERR952009	3633810	726762000	3633810	200	420		http://sra-download.ncbi.nlm.nih.gov/srapub/ERR952009	ERX1030979	2012_SOL_SM3874	RNA-Seq	RANDOM	TRANSCRIPTOMIC	PAIRED	180	0	ILLUMINA	Illumina HiSeq 2500	ERP010925	PRJEB9781		288907	ERS785251	SAMEA3473772	simple	35525	Daphnia magna	None							no					EDINBURGH UNIVERSITY	ERA453992		public	1FE1FF4C65A241F9006DDB5F01CF7F7F	6C6372C14E311F1F1EBA6101EE518EC7
ERR952295	3681493	736298600	3681493	200	433		http://sra-download.ncbi.nlm.nih.gov/srapub/ERR952295	ERX1031265	2012_SOL_SM3874	RNA-Seq	RANDOM	TRANSCRIPTOMIC	PAIRED	180	0	ILLUMINA	Illumina HiSeq 2500	ERP010925	PRJEB9781		288907	ERS785251	SAMEA3473772	simple	35525	Daphnia magna	None							no					EDINBURGH UNIVERSITY	ERA453992		public	9421D40376F3D954AD64AC911EA80224	632F9A521EB34E23681C556AD2C28505
ERR952310	2490241	498048200	2490241	200	262		http://sra-download.ncbi.nlm.nih.gov/srapub/ERR952310	ERX1031280	2012_SOL_SM3874	RNA-Seq	RANDOM	TRANSCRIPTOMIC	PAIRED	180	0	ILLUMINA	Illumina HiSeq 2500	ERP010925	PRJEB9781		288907	ERS785251	SAMEA3473772	simple	35525	Daphnia magna	None							no					EDINBURGH UNIVERSITY	ERA453992		public	6982E9CDD3B8AB4CC31CC9C58D0595CE	0ED1804C5CE2BF796B3B1A7804C88179
ERR952315	2776527	555305400	2776527	200	298		http://sra-download.ncbi.nlm.nih.gov/srapub/ERR952315	ERX1031285	2012_SOL_SM3874	RNA-Seq	RANDOM	TRANSCRIPTOMIC	PAIRED	180	0	ILLUMINA	Illumina HiSeq 2500	ERP010925	PRJEB9781		288907	ERS785251	SAMEA3473772	simple	35525	Daphnia magna	None							no					EDINBURGH UNIVERSITY	ERA453992		public	4943CF2BB1FE1DC83EA335AB5E8C5EAA	322E96D4DE24728B9B0E0D66EFBAA077
ERR952322	3096462	619292400	3096462	200	343		http://sra-download.ncbi.nlm.nih.gov/srapub/ERR952322	ERX1031292	2012_SOL_SM3874	RNA-Seq	RANDOM	TRANSCRIPTOMIC	PAIRED	180	0	ILLUMINA	Illumina HiSeq 2500	ERP010925	PRJEB9781		288907	ERS785251	SAMEA3473772	simple	35525	Daphnia magna	None							no					EDINBURGH UNIVERSITY	ERA453992		public	15CF00AC271B974D5C7BE2BEDE446C4F	8FD0FF22CE8B4CDF549CBDD24E177BAA
ERR951969	3300066	660013200	3300066	200	377		http://sra-download.ncbi.nlm.nih.gov/srapub/ERR951969	ERX1030939	2012_SOL_SM3874	RNA-Seq	RANDOM	TRANSCRIPTOMIC	PAIRED	180	0	ILLUMINA	Illumina HiSeq 2500	ERP010925	PRJEB9781		288907	ERS785251	SAMEA3473772	simple	35525	Daphnia magna	None							no					EDINBURGH UNIVERSITY	ERA453992		public	09A659E905A606C2B6E848C89692D26E	9629F35A436A06EE63D55C5D4BD6506F
ERR951990	2827204	565440800	2827204	200	307		http://sra-download.ncbi.nlm.nih.gov/srapub/ERR951990	ERX1030960	2012_SOL_SM3874	RNA-Seq	RANDOM	TRANSCRIPTOMIC	PAIRED	180	0	ILLUMINA	Illumina HiSeq 2500	ERP010925	PRJEB9781		288907	ERS785251	SAMEA3473772	simple	35525	Daphnia magna	None							no					EDINBURGH UNIVERSITY	ERA453992		public	2041D50BA47F2B5846EF2ECD248D61E9	B6369104A7015465CD4E185C4BE1DB67
ERR952192	2388728	477745600	2388728	200	251		http://sra-download.ncbi.nlm.nih.gov/srapub/ERR952192	ERX1031162	2012_SOL_SM3901	RNA-Seq	RANDOM	TRANSCRIPTOMIC	PAIRED	180	0	ILLUMINA	Illumina HiSeq 2500	ERP010925	PRJEB9781		288907	ERS785252	SAMEA3473773	simple	35525	Daphnia magna	None							no					EDINBURGH UNIVERSITY	ERA453992		public	2B2F559A37EB232CA88D6D9236AD4649	342CDB940EE9DBB038C17AC62127F4AD
ERR952426	2861695	572339000	2861695	200	317		http://sra-download.ncbi.nlm.nih.gov/srapub/ERR952426	ERX1031396	2012_SOL_SM3901	RNA-Seq	RANDOM	TRANSCRIPTOMIC	PAIRED	180	0	ILLUMINA	Illumina HiSeq 2500	ERP010925	PRJEB9781		288907	ERS785252	SAMEA3473773	simple	35525	Daphnia magna	None							no					EDINBURGH UNIVERSITY	ERA453992		public	83D1100FF43EBFEEEA274275A4B1A93D	991A6872DCC21D5ACC262F3440662961
ERR952098	3290476	658095200	3290476	200	381		http://sra-download.ncbi.nlm.nih.gov/srapub/ERR952098	ERX1031068	2012_SOL_SM3901	RNA-Seq	RANDOM	TRANSCRIPTOMIC	PAIRED	180	0	ILLUMINA	Illumina HiSeq 2500	ERP010925	PRJEB9781		288907	ERS785252	SAMEA3473773	simple	35525	Daphnia magna	None							no					EDINBURGH UNIVERSITY	ERA453992		public	579F2C85C2AF8B861FF5E2D6BE386CC9	67D9824D3B0FAC06443EECA8905E76E7
ERR952404	2662141	532428200	2662141	200	286		http://sra-download.ncbi.nlm.nih.gov/srapub/ERR952404	ERX1031374	2012_SOL_SM3901	RNA-Seq	RANDOM	TRANSCRIPTOMIC	PAIRED	180	0	ILLUMINA	Illumina HiSeq 2500	ERP010925	PRJEB9781		288907	ERS785252	SAMEA3473773	simple	35525	Daphnia magna	None							no					EDINBURGH UNIVERSITY	ERA453992		public	5F04BAEE22049F698B508979102CE2B2	0F76C4407A895689C947925645E08552
ERR952045	3215784	643156800	3215784	200	368		http://sra-download.ncbi.nlm.nih.gov/srapub/ERR952045	ERX1031015	2012_SOL_SM3901	RNA-Seq	RANDOM	TRANSCRIPTOMIC	PAIRED	180	0	ILLUMINA	Illumina HiSeq 2500	ERP010925	PRJEB9781		288907	ERS785252	SAMEA3473773	simple	35525	Daphnia magna	None							no					EDINBURGH UNIVERSITY	ERA453992		public	D7D13C01AE74735F6E251E75050122C1	0090D56068ACA69FFF57D3182085A38C
ERR952084	2705822	541164400	2705822	200	293		http://sra-download.ncbi.nlm.nih.gov/srapub/ERR952084	ERX1031054	2012_SOL_SM3901	RNA-Seq	RANDOM	TRANSCRIPTOMIC	PAIRED	180	0	ILLUMINA	Illumina HiSeq 2500	ERP010925	PRJEB9781		288907	ERS785252	SAMEA3473773	simple	35525	Daphnia magna	None							no					EDINBURGH UNIVERSITY	ERA453992		public	4624A7893F1D01EF7BEA3C45E1424C45	30A91E6C47474FC2F45773B258B17CB2
ERR952014	3333767	666753400	3333767	200	393		http://sra-download.ncbi.nlm.nih.gov/srapub/ERR952014	ERX1030984	2012_SOL_SM3901	RNA-Seq	RANDOM	TRANSCRIPTOMIC	PAIRED	180	0	ILLUMINA	Illumina HiSeq 2500	ERP010925	PRJEB9781		288907	ERS785252	SAMEA3473773	simple	35525	Daphnia magna	None							no					EDINBURGH UNIVERSITY	ERA453992		public	BE11B19E61BA880E9087B44BCA52AC07	E8A2B0B069EEAC5998C7F516BCB775A6
ERR952292	2809600	561920000	2809600	200	307		http://sra-download.ncbi.nlm.nih.gov/srapub/ERR952292	ERX1031262	2012_SOL_SM3901	RNA-Seq	RANDOM	TRANSCRIPTOMIC	PAIRED	180	0	ILLUMINA	Illumina HiSeq 2500	ERP010925	PRJEB9781		288907	ERS785252	SAMEA3473773	simple	35525	Daphnia magna	None							no					EDINBURGH UNIVERSITY	ERA453992		public	84EC3F47B8B3919577D0D2147CDB41E7	E048F67BF13277052A047271B4216865
ERR951983	3068203	613640600	3068203	200	346		http://sra-download.ncbi.nlm.nih.gov/srapub/ERR951983	ERX1030953	2012_SOL_SM3901	RNA-Seq	RANDOM	TRANSCRIPTOMIC	PAIRED	180	0	ILLUMINA	Illumina HiSeq 2500	ERP010925	PRJEB9781		288907	ERS785252	SAMEA3473773	simple	35525	Daphnia magna	None							no					EDINBURGH UNIVERSITY	ERA453992		public	7E899FB39021CE68DB247CF19A39B987	ACA8D696EAF154DEA05F21C06E201216
ERR952202	2963145	592629000	2963145	200	329		http://sra-download.ncbi.nlm.nih.gov/srapub/ERR952202	ERX1031172	2012_SOL_SM3901	RNA-Seq	RANDOM	TRANSCRIPTOMIC	PAIRED	180	0	ILLUMINA	Illumina HiSeq 2500	ERP010925	PRJEB9781		288907	ERS785252	SAMEA3473773	simple	35525	Daphnia magna	None							no					EDINBURGH UNIVERSITY	ERA453992		public	8E67C705A446648CA0222D84D65FEFE6	51A3408C40E5F659C32FCEE1F9F8C6FE
ERR952429	2269826	453965200	2269826	200	239		http://sra-download.ncbi.nlm.nih.gov/srapub/ERR952429	ERX1031399	2012_SOL_SM3888	RNA-Seq	RANDOM	TRANSCRIPTOMIC	PAIRED	180	0	ILLUMINA	Illumina HiSeq 2500	ERP010925	PRJEB9781		288907	ERS785253	SAMEA3473774	simple	35525	Daphnia magna	None							no					EDINBURGH UNIVERSITY	ERA453992		public	58FB10DB941D9753FFE798EAE756220B	D522632ABAB4F932BE84D8523151064B
ERR952114	2963665	592733000	2963665	200	335		http://sra-download.ncbi.nlm.nih.gov/srapub/ERR952114	ERX1031084	2012_SOL_SM3888	RNA-Seq	RANDOM	TRANSCRIPTOMIC	PAIRED	180	0	ILLUMINA	Illumina HiSeq 2500	ERP010925	PRJEB9781		288907	ERS785253	SAMEA3473774	simple	35525	Daphnia magna	None							no					EDINBURGH UNIVERSITY	ERA453992		public	DCE62548FD0481655D8D0A9B83D7F266	71BEB8E462B79D0F87703894E646D79C
ERR952122	2677373	535474600	2677373	200	294		http://sra-download.ncbi.nlm.nih.gov/srapub/ERR952122	ERX1031092	2012_SOL_SM3888	RNA-Seq	RANDOM	TRANSCRIPTOMIC	PAIRED	180	0	ILLUMINA	Illumina HiSeq 2500	ERP010925	PRJEB9781		288907	ERS785253	SAMEA3473774	simple	35525	Daphnia magna	None							no					EDINBURGH UNIVERSITY	ERA453992		public	9323932806094A8C169A5BA48F39BA65	178FA085D0935994FD6A083E6D9884BA
ERR952381	3232213	646442600	3232213	200	381		http://sra-download.ncbi.nlm.nih.gov/srapub/ERR952381	ERX1031351	2012_SOL_SM3888	RNA-Seq	RANDOM	TRANSCRIPTOMIC	PAIRED	180	0	ILLUMINA	Illumina HiSeq 2500	ERP010925	PRJEB9781		288907	ERS785253	SAMEA3473774	simple	35525	Daphnia magna	None							no					EDINBURGH UNIVERSITY	ERA453992		public	91439803DABB0EB52E692B6076FE5B3C	30716C29DE2D87CE1BB55A2861302F58
ERR952067	2718095	543619000	2718095	200	302		http://sra-download.ncbi.nlm.nih.gov/srapub/ERR952067	ERX1031037	2012_SOL_SM3888	RNA-Seq	RANDOM	TRANSCRIPTOMIC	PAIRED	180	0	ILLUMINA	Illumina HiSeq 2500	ERP010925	PRJEB9781		288907	ERS785253	SAMEA3473774	simple	35525	Daphnia magna	None							no					EDINBURGH UNIVERSITY	ERA453992		public	8287BDCE8AE8CEC7233C4B938D56E7D7	B0CE87D22E31596EC52336EBE9B3D010
ERR952035	2824569	564913800	2824569	200	314		http://sra-download.ncbi.nlm.nih.gov/srapub/ERR952035	ERX1031005	2012_SOL_SM3888	RNA-Seq	RANDOM	TRANSCRIPTOMIC	PAIRED	180	0	ILLUMINA	Illumina HiSeq 2500	ERP010925	PRJEB9781		288907	ERS785253	SAMEA3473774	simple	35525	Daphnia magna	None							no					EDINBURGH UNIVERSITY	ERA453992		public	B59220784883A5642560A0DB16476C2B	C0D189603D773F60F3118EEF0998327D
ERR952040	2532046	506409200	2532046	200	273		http://sra-download.ncbi.nlm.nih.gov/srapub/ERR952040	ERX1031010	2012_SOL_SM3888	RNA-Seq	RANDOM	TRANSCRIPTOMIC	PAIRED	180	0	ILLUMINA	Illumina HiSeq 2500	ERP010925	PRJEB9781		288907	ERS785253	SAMEA3473774	simple	35525	Daphnia magna	None							no					EDINBURGH UNIVERSITY	ERA453992		public	B87CD19BAF14734F0F139D6DE9B76892	3A877FD9C51FB23F71C45B4AB30C503B
ERR952247	2582765	516553000	2582765	200	281		http://sra-download.ncbi.nlm.nih.gov/srapub/ERR952247	ERX1031217	2012_SOL_SM3888	RNA-Seq	RANDOM	TRANSCRIPTOMIC	PAIRED	180	0	ILLUMINA	Illumina HiSeq 2500	ERP010925	PRJEB9781		288907	ERS785253	SAMEA3473774	simple	35525	Daphnia magna	None							no					EDINBURGH UNIVERSITY	ERA453992		public	50625155794187C1D87701F40F1EA62E	1935978078D5F8C460626592BF3B796D
ERR952260	3198384	639676800	3198384	200	371		http://sra-download.ncbi.nlm.nih.gov/srapub/ERR952260	ERX1031230	2012_SOL_SM3888	RNA-Seq	RANDOM	TRANSCRIPTOMIC	PAIRED	180	0	ILLUMINA	Illumina HiSeq 2500	ERP010925	PRJEB9781		288907	ERS785253	SAMEA3473774	simple	35525	Daphnia magna	None							no					EDINBURGH UNIVERSITY	ERA453992		public	94C38E2CE4BEE6BE469979D0D752C91B	99C3FE4FD06FE9E8F610B4461D829114
ERR952213	3065855	613171000	3065855	200	351		http://sra-download.ncbi.nlm.nih.gov/srapub/ERR952213	ERX1031183	2012_SOL_SM3888	RNA-Seq	RANDOM	TRANSCRIPTOMIC	PAIRED	180	0	ILLUMINA	Illumina HiSeq 2500	ERP010925	PRJEB9781		288907	ERS785253	SAMEA3473774	simple	35525	Daphnia magna	None							no					EDINBURGH UNIVERSITY	ERA453992		public	A653DF7C4800F8BE9931D265F65A7F82	EA38C7D3426794C0A97759B763B27623
ERR952110	2793414	558682800	2793414	200	315		http://sra-download.ncbi.nlm.nih.gov/srapub/ERR952110	ERX1031080	2012_SOL_SM3897	RNA-Seq	RANDOM	TRANSCRIPTOMIC	PAIRED	180	0	ILLUMINA	Illumina HiSeq 2500	ERP010925	PRJEB9781		288907	ERS785254	SAMEA3473775	simple	35525	Daphnia magna	None							no					EDINBURGH UNIVERSITY	ERA453992		public	306815C861780B4405E3AAFE7EFCEAC4	DB9F0D1FF4FE94783EA417043DE7F92E
ERR952126	2525370	505074000	2525370	200	276		http://sra-download.ncbi.nlm.nih.gov/srapub/ERR952126	ERX1031096	2012_SOL_SM3897	RNA-Seq	RANDOM	TRANSCRIPTOMIC	PAIRED	180	0	ILLUMINA	Illumina HiSeq 2500	ERP010925	PRJEB9781		288907	ERS785254	SAMEA3473775	simple	35525	Daphnia magna	None							no					EDINBURGH UNIVERSITY	ERA453992		public	F3F3AB3C100DCAA06C2B51CE15DAB2A0	EF0D6ADE32B3BF3BB26E4A5DF729B383
ERR952385	3014767	602953400	3014767	200	355		http://sra-download.ncbi.nlm.nih.gov/srapub/ERR952385	ERX1031355	2012_SOL_SM3897	RNA-Seq	RANDOM	TRANSCRIPTOMIC	PAIRED	180	0	ILLUMINA	Illumina HiSeq 2500	ERP010925	PRJEB9781		288907	ERS785254	SAMEA3473775	simple	35525	Daphnia magna	None							no					EDINBURGH UNIVERSITY	ERA453992		public	17C602B6A185692050C6F472AC00719D	FC455498B833B8DD48DB78C170BAA981
ERR952070	2579698	515939600	2579698	200	285		http://sra-download.ncbi.nlm.nih.gov/srapub/ERR952070	ERX1031040	2012_SOL_SM3897	RNA-Seq	RANDOM	TRANSCRIPTOMIC	PAIRED	180	0	ILLUMINA	Illumina HiSeq 2500	ERP010925	PRJEB9781		288907	ERS785254	SAMEA3473775	simple	35525	Daphnia magna	None							no					EDINBURGH UNIVERSITY	ERA453992		public	51E7A0A1F930796A38E9905E30FBEC0E	C35BF7F96BB9BC3E316BDFFB288DB6E7
ERR952018	2146112	429222400	2146112	200	225		http://sra-download.ncbi.nlm.nih.gov/srapub/ERR952018	ERX1030988	2012_SOL_SM3897	RNA-Seq	RANDOM	TRANSCRIPTOMIC	PAIRED	180	0	ILLUMINA	Illumina HiSeq 2500	ERP010925	PRJEB9781		288907	ERS785254	SAMEA3473775	simple	35525	Daphnia magna	None							no					EDINBURGH UNIVERSITY	ERA453992		public	286B22C34D6CA7F0A9E5A822B83886F3	4ACFA12505AB18C114AE0DA7A11A8872
ERR952032	2676083	535216600	2676083	200	297		http://sra-download.ncbi.nlm.nih.gov/srapub/ERR952032	ERX1031002	2012_SOL_SM3897	RNA-Seq	RANDOM	TRANSCRIPTOMIC	PAIRED	180	0	ILLUMINA	Illumina HiSeq 2500	ERP010925	PRJEB9781		288907	ERS785254	SAMEA3473775	simple	35525	Daphnia magna	None							no					EDINBURGH UNIVERSITY	ERA453992		public	4103B6AA853D210F433A7CCC3F6CD79C	3CCBF5820E15AA91BE2E7EF733517016
ERR952036	2386960	477392000	2386960	200	256		http://sra-download.ncbi.nlm.nih.gov/srapub/ERR952036	ERX1031006	2012_SOL_SM3897	RNA-Seq	RANDOM	TRANSCRIPTOMIC	PAIRED	180	0	ILLUMINA	Illumina HiSeq 2500	ERP010925	PRJEB9781		288907	ERS785254	SAMEA3473775	simple	35525	Daphnia magna	None							no					EDINBURGH UNIVERSITY	ERA453992		public	959C2F0FB98BF77596770E58EF393DBF	BB8271B2DE36518C6C7FD444FBEFCAF0
ERR952243	2437248	487449600	2437248	200	264		http://sra-download.ncbi.nlm.nih.gov/srapub/ERR952243	ERX1031213	2012_SOL_SM3897	RNA-Seq	RANDOM	TRANSCRIPTOMIC	PAIRED	180	0	ILLUMINA	Illumina HiSeq 2500	ERP010925	PRJEB9781		288907	ERS785254	SAMEA3473775	simple	35525	Daphnia magna	None							no					EDINBURGH UNIVERSITY	ERA453992		public	FFE66FF6A5FC332E167236240D7CC1C4	E053E2712205B1D7A473CC2F5F087191
ERR952256	2977192	595438400	2977192	200	345		http://sra-download.ncbi.nlm.nih.gov/srapub/ERR952256	ERX1031226	2012_SOL_SM3897	RNA-Seq	RANDOM	TRANSCRIPTOMIC	PAIRED	180	0	ILLUMINA	Illumina HiSeq 2500	ERP010925	PRJEB9781		288907	ERS785254	SAMEA3473775	simple	35525	Daphnia magna	None							no					EDINBURGH UNIVERSITY	ERA453992		public	D45E6AECDB5294A36034FDF305C5C63A	4220DAA3AB0C10C299529921F967EF09
ERR952216	2902827	580565400	2902827	200	331		http://sra-download.ncbi.nlm.nih.gov/srapub/ERR952216	ERX1031186	2012_SOL_SM3897	RNA-Seq	RANDOM	TRANSCRIPTOMIC	PAIRED	180	0	ILLUMINA	Illumina HiSeq 2500	ERP010925	PRJEB9781		288907	ERS785254	SAMEA3473775	simple	35525	Daphnia magna	None							no					EDINBURGH UNIVERSITY	ERA453992		public	7D2BFF1F9A906DB3FA67F7BAAAD597D4	577189E6EEA24658960881FD16612774
ERR952183	2191070	438214000	2191070	200	231		http://sra-download.ncbi.nlm.nih.gov/srapub/ERR952183	ERX1031153	2012_SOL_SM3908	RNA-Seq	RANDOM	TRANSCRIPTOMIC	PAIRED	180	0	ILLUMINA	Illumina HiSeq 2500	ERP010925	PRJEB9781		288907	ERS785255	SAMEA3473776	simple	35525	Daphnia magna	None							no					EDINBURGH UNIVERSITY	ERA453992		public	EDE1AF759E6D8D78A9F19C97CC200F5F	3D192481C75354446564C25547BCD06D
ERR952105	2921985	584397000	2921985	200	339		http://sra-download.ncbi.nlm.nih.gov/srapub/ERR952105	ERX1031075	2012_SOL_SM3908	RNA-Seq	RANDOM	TRANSCRIPTOMIC	PAIRED	180	0	ILLUMINA	Illumina HiSeq 2500	ERP010925	PRJEB9781		288907	ERS785255	SAMEA3473776	simple	35525	Daphnia magna	None							no					EDINBURGH UNIVERSITY	ERA453992		public	F6F93F6A77920F7F4CAF0A0578672A19	481C2FB6E6CAB0E7815BA5B1E9E33178
ERR952401	2448888	489777600	2448888	200	264		http://sra-download.ncbi.nlm.nih.gov/srapub/ERR952401	ERX1031371	2012_SOL_SM3908	RNA-Seq	RANDOM	TRANSCRIPTOMIC	PAIRED	180	0	ILLUMINA	Illumina HiSeq 2500	ERP010925	PRJEB9781		288907	ERS785255	SAMEA3473776	simple	35525	Daphnia magna	None							no					EDINBURGH UNIVERSITY	ERA453992		public	655354A5D4B03C2EC166D568F1F267D5	7DE313A098DE30BA689C15C306F5740F
ERR952419	2608477	521695400	2608477	200	289		http://sra-download.ncbi.nlm.nih.gov/srapub/ERR952419	ERX1031389	2012_SOL_SM3908	RNA-Seq	RANDOM	TRANSCRIPTOMIC	PAIRED	180	0	ILLUMINA	Illumina HiSeq 2500	ERP010925	PRJEB9781		288907	ERS785255	SAMEA3473776	simple	35525	Daphnia magna	None							no					EDINBURGH UNIVERSITY	ERA453992		public	02E6DDADAC46BECAE4C762E00A0EB749	20C2B82D530D996246C5F6048D883B4D
ERR952048	2952394	590478800	2952394	200	338		http://sra-download.ncbi.nlm.nih.gov/srapub/ERR952048	ERX1031018	2012_SOL_SM3908	RNA-Seq	RANDOM	TRANSCRIPTOMIC	PAIRED	180	0	ILLUMINA	Illumina HiSeq 2500	ERP010925	PRJEB9781		288907	ERS785255	SAMEA3473776	simple	35525	Daphnia magna	None							no					EDINBURGH UNIVERSITY	ERA453992		public	7FDFD4428831DF739117D0586C075213	1A48FE2CE599544E053F597C5D4E546B
ERR952081	2469593	493918600	2469593	200	268		http://sra-download.ncbi.nlm.nih.gov/srapub/ERR952081	ERX1031051	2012_SOL_SM3908	RNA-Seq	RANDOM	TRANSCRIPTOMIC	PAIRED	180	0	ILLUMINA	Illumina HiSeq 2500	ERP010925	PRJEB9781		288907	ERS785255	SAMEA3473776	simple	35525	Daphnia magna	None							no					EDINBURGH UNIVERSITY	ERA453992		public	B47D18A998373609071BFD26911D4DDB	09CD0CE49C402B584E0DF97E65F9C060
ERR952021	2965426	593085200	2965426	200	350		http://sra-download.ncbi.nlm.nih.gov/srapub/ERR952021	ERX1030991	2012_SOL_SM3908	RNA-Seq	RANDOM	TRANSCRIPTOMIC	PAIRED	180	0	ILLUMINA	Illumina HiSeq 2500	ERP010925	PRJEB9781		288907	ERS785255	SAMEA3473776	simple	35525	Daphnia magna	None							no					EDINBURGH UNIVERSITY	ERA453992		public	D778214CDD7DE0231950D9DC52620EA9	BA840B93CC9B0BAB1303B58F87CC0C01
ERR952285	2577897	515579400	2577897	200	283		http://sra-download.ncbi.nlm.nih.gov/srapub/ERR952285	ERX1031255	2012_SOL_SM3908	RNA-Seq	RANDOM	TRANSCRIPTOMIC	PAIRED	180	0	ILLUMINA	Illumina HiSeq 2500	ERP010925	PRJEB9781		288907	ERS785255	SAMEA3473776	simple	35525	Daphnia magna	None							no					EDINBURGH UNIVERSITY	ERA453992		public	A35B6ED5B8044E41EAD54A7991ADD737	F88767360DF85AC5AF015F317872D045
ERR951976	2871088	574217600	2871088	200	324		http://sra-download.ncbi.nlm.nih.gov/srapub/ERR951976	ERX1030946	2012_SOL_SM3908	RNA-Seq	RANDOM	TRANSCRIPTOMIC	PAIRED	180	0	ILLUMINA	Illumina HiSeq 2500	ERP010925	PRJEB9781		288907	ERS785255	SAMEA3473776	simple	35525	Daphnia magna	None							no					EDINBURGH UNIVERSITY	ERA453992		public	F45B60EE3DB6DEE10789BA62986087E0	0070CDCF6C78D2D43013DCBF1963C3AD
ERR952209	2703817	540763400	2703817	200	301		http://sra-download.ncbi.nlm.nih.gov/srapub/ERR952209	ERX1031179	2012_SOL_SM3908	RNA-Seq	RANDOM	TRANSCRIPTOMIC	PAIRED	180	0	ILLUMINA	Illumina HiSeq 2500	ERP010925	PRJEB9781		288907	ERS785255	SAMEA3473776	simple	35525	Daphnia magna	None							no					EDINBURGH UNIVERSITY	ERA453992		public	F474B4B4E604A9313D17B88FCC03B977	AAD84A46A5F1E56975EABC67EF736952
ERR952118	3060800	612160000	3060800	200	345		http://sra-download.ncbi.nlm.nih.gov/srapub/ERR952118	ERX1031088	2012_SOL_SM3907	RNA-Seq	RANDOM	TRANSCRIPTOMIC	PAIRED	180	0	ILLUMINA	Illumina HiSeq 2500	ERP010925	PRJEB9781		288907	ERS785256	SAMEA3473777	simple	35525	Daphnia magna	None							no					EDINBURGH UNIVERSITY	ERA453992		public	19B897074FCEEB7CFEB2B6C4836571AB	1DA8F553DC9010665E9FB4F4ED1DE23E
ERR952127	2931213	586242600	2931213	200	321		http://sra-download.ncbi.nlm.nih.gov/srapub/ERR952127	ERX1031097	2012_SOL_SM3907	RNA-Seq	RANDOM	TRANSCRIPTOMIC	PAIRED	180	0	ILLUMINA	Illumina HiSeq 2500	ERP010925	PRJEB9781		288907	ERS785256	SAMEA3473777	simple	35525	Daphnia magna	None							no					EDINBURGH UNIVERSITY	ERA453992		public	0BFEB139A6E8FC421EB2F192AF0ABB46	8367B98CE46C0F623BC3E5E5571AD7E5
ERR952376	3631914	726382800	3631914	200	428		http://sra-download.ncbi.nlm.nih.gov/srapub/ERR952376	ERX1031346	2012_SOL_SM3907	RNA-Seq	RANDOM	TRANSCRIPTOMIC	PAIRED	180	0	ILLUMINA	Illumina HiSeq 2500	ERP010925	PRJEB9781		288907	ERS785256	SAMEA3473777	simple	35525	Daphnia magna	None							no					EDINBURGH UNIVERSITY	ERA453992		public	E47748617E4F51D370FC65110AE1A841	D75AFDB97F04CE1F4F9488106241F9B4
ERR952044	2768591	553718200	2768591	200	298		http://sra-download.ncbi.nlm.nih.gov/srapub/ERR952044	ERX1031014	2012_SOL_SM3907	RNA-Seq	RANDOM	TRANSCRIPTOMIC	PAIRED	180	0	ILLUMINA	Illumina HiSeq 2500	ERP010925	PRJEB9781		288907	ERS785256	SAMEA3473777	simple	35525	Daphnia magna	None							no					EDINBURGH UNIVERSITY	ERA453992		public	B421A3C150B1B13D421A556DBC8D3166	80A949E6CACD78DA6A836E85947781CE
ERR952075	2986910	597382000	2986910	200	331		http://sra-download.ncbi.nlm.nih.gov/srapub/ERR952075	ERX1031045	2012_SOL_SM3907	RNA-Seq	RANDOM	TRANSCRIPTOMIC	PAIRED	180	0	ILLUMINA	Illumina HiSeq 2500	ERP010925	PRJEB9781		288907	ERS785256	SAMEA3473777	simple	35525	Daphnia magna	None							no					EDINBURGH UNIVERSITY	ERA453992		public	346591D99777148C9228D682AA4F0079	BC46594554606993EA28532F978C10A8
ERR952019	2492994	498598800	2492994	200	262		http://sra-download.ncbi.nlm.nih.gov/srapub/ERR952019	ERX1030989	2012_SOL_SM3907	RNA-Seq	RANDOM	TRANSCRIPTOMIC	PAIRED	180	0	ILLUMINA	Illumina HiSeq 2500	ERP010925	PRJEB9781		288907	ERS785256	SAMEA3473777	simple	35525	Daphnia magna	None							no					EDINBURGH UNIVERSITY	ERA453992		public	047ECB5E257F81B0D1013C5925CE7168	ECC7598A8F49EC1CA3807A4137101EEE
ERR952027	3100606	620121200	3100606	200	345		http://sra-download.ncbi.nlm.nih.gov/srapub/ERR952027	ERX1030997	2012_SOL_SM3907	RNA-Seq	RANDOM	TRANSCRIPTOMIC	PAIRED	180	0	ILLUMINA	Illumina HiSeq 2500	ERP010925	PRJEB9781		288907	ERS785256	SAMEA3473777	simple	35525	Daphnia magna	None							no					EDINBURGH UNIVERSITY	ERA453992		public	A98C3124DB3B8BA823437DCE7718337F	C2677B2175FC5C6D0BD37100C8C20FCA
ERR952251	2826474	565294800	2826474	200	307		http://sra-download.ncbi.nlm.nih.gov/srapub/ERR952251	ERX1031221	2012_SOL_SM3907	RNA-Seq	RANDOM	TRANSCRIPTOMIC	PAIRED	180	0	ILLUMINA	Illumina HiSeq 2500	ERP010925	PRJEB9781		288907	ERS785256	SAMEA3473777	simple	35525	Daphnia magna	None							no					EDINBURGH UNIVERSITY	ERA453992		public	339F20108F4094B78A59E26E9B5A4FB2	D7358ABD3A5CC2240DCB03F8E834EBD0
ERR952255	3590646	718129200	3590646	200	416		http://sra-download.ncbi.nlm.nih.gov/srapub/ERR952255	ERX1031225	2012_SOL_SM3907	RNA-Seq	RANDOM	TRANSCRIPTOMIC	PAIRED	180	0	ILLUMINA	Illumina HiSeq 2500	ERP010925	PRJEB9781		288907	ERS785256	SAMEA3473777	simple	35525	Daphnia magna	None							no					EDINBURGH UNIVERSITY	ERA453992		public	F125CDE349C1B32D5B99E7DD914B2D9B	7EEC583AF88D1D36C806A238FFBB397C
ERR952212	3192587	638517400	3192587	200	365		http://sra-download.ncbi.nlm.nih.gov/srapub/ERR952212	ERX1031182	2012_SOL_SM3907	RNA-Seq	RANDOM	TRANSCRIPTOMIC	PAIRED	180	0	ILLUMINA	Illumina HiSeq 2500	ERP010925	PRJEB9781		288907	ERS785256	SAMEA3473777	simple	35525	Daphnia magna	None							no					EDINBURGH UNIVERSITY	ERA453992		public	4D4E113EF28BF21164597B87C5180449	33423D1FFE6EFF09C33DAD71762C2D8F
ERR952112	2455848	491169600	2455848	200	277		http://sra-download.ncbi.nlm.nih.gov/srapub/ERR952112	ERX1031082	2012_SOL_SM3895	RNA-Seq	RANDOM	TRANSCRIPTOMIC	PAIRED	180	0	ILLUMINA	Illumina HiSeq 2500	ERP010925	PRJEB9781		288907	ERS785257	SAMEA3473778	simple	35525	Daphnia magna	None							no					EDINBURGH UNIVERSITY	ERA453992		public	21DDCB809DA45852FD0695EA06C81107	B8B55E53F523593F976A436F299CCD6A
ERR952124	2325517	465103400	2325517	200	254		http://sra-download.ncbi.nlm.nih.gov/srapub/ERR952124	ERX1031094	2012_SOL_SM3895	RNA-Seq	RANDOM	TRANSCRIPTOMIC	PAIRED	180	0	ILLUMINA	Illumina HiSeq 2500	ERP010925	PRJEB9781		288907	ERS785257	SAMEA3473778	simple	35525	Daphnia magna	None							no					EDINBURGH UNIVERSITY	ERA453992		public	F4D935FE33CFB5425AE34CB0A19637EE	99B9507A105CBA0E063887F06E282E97
ERR952383	2870301	574060200	2870301	200	338		http://sra-download.ncbi.nlm.nih.gov/srapub/ERR952383	ERX1031353	2012_SOL_SM3895	RNA-Seq	RANDOM	TRANSCRIPTOMIC	PAIRED	180	0	ILLUMINA	Illumina HiSeq 2500	ERP010925	PRJEB9781		288907	ERS785257	SAMEA3473778	simple	35525	Daphnia magna	None							no					EDINBURGH UNIVERSITY	ERA453992		public	B2DC74A671D2F090E474A13713797665	F05D67AD3DE89C96C1731C4AF666482E
ERR952072	2358250	471650000	2358250	200	261		http://sra-download.ncbi.nlm.nih.gov/srapub/ERR952072	ERX1031042	2012_SOL_SM3895	RNA-Seq	RANDOM	TRANSCRIPTOMIC	PAIRED	180	0	ILLUMINA	Illumina HiSeq 2500	ERP010925	PRJEB9781		288907	ERS785257	SAMEA3473778	simple	35525	Daphnia magna	None							no					EDINBURGH UNIVERSITY	ERA453992		public	42C25670C764209ED53561A1368B4A92	29B574259C87C61DF51BBAB42317F6DE
ERR952016	1986951	397390200	1986951	200	209		http://sra-download.ncbi.nlm.nih.gov/srapub/ERR952016	ERX1030986	2012_SOL_SM3895	RNA-Seq	RANDOM	TRANSCRIPTOMIC	PAIRED	180	0	ILLUMINA	Illumina HiSeq 2500	ERP010925	PRJEB9781		288907	ERS785257	SAMEA3473778	simple	35525	Daphnia magna	None							no					EDINBURGH UNIVERSITY	ERA453992		public	02816C155BB8E2D837DFEFB486D7776D	175ABA5EECD3AC18399E8AB2382D6BBC
ERR952030	2447614	489522800	2447614	200	272		http://sra-download.ncbi.nlm.nih.gov/srapub/ERR952030	ERX1031000	2012_SOL_SM3895	RNA-Seq	RANDOM	TRANSCRIPTOMIC	PAIRED	180	0	ILLUMINA	Illumina HiSeq 2500	ERP010925	PRJEB9781		288907	ERS785257	SAMEA3473778	simple	35525	Daphnia magna	None							no					EDINBURGH UNIVERSITY	ERA453992		public	17BDB35EF5BDD9F052D5FDCF8E6EC6A4	544B6370CCDC3987E3DF5186C0F15E65
ERR952038	2209881	441976200	2209881	200	237		http://sra-download.ncbi.nlm.nih.gov/srapub/ERR952038	ERX1031008	2012_SOL_SM3895	RNA-Seq	RANDOM	TRANSCRIPTOMIC	PAIRED	180	0	ILLUMINA	Illumina HiSeq 2500	ERP010925	PRJEB9781		288907	ERS785257	SAMEA3473778	simple	35525	Daphnia magna	None							no					EDINBURGH UNIVERSITY	ERA453992		public	9FEC601F9F204378C96A556EB0D9D336	96E6CAC8397A7D46040A63E42B60419E
ERR952245	2240257	448051400	2240257	200	243		http://sra-download.ncbi.nlm.nih.gov/srapub/ERR952245	ERX1031215	2012_SOL_SM3895	RNA-Seq	RANDOM	TRANSCRIPTOMIC	PAIRED	180	0	ILLUMINA	Illumina HiSeq 2500	ERP010925	PRJEB9781		288907	ERS785257	SAMEA3473778	simple	35525	Daphnia magna	None							no					EDINBURGH UNIVERSITY	ERA453992		public	A6862C3F2861DAFDE9DC4CC2A454BD08	DADF58D636A41D59FC3856A96B69E9E9
ERR952258	2836688	567337600	2836688	200	328		http://sra-download.ncbi.nlm.nih.gov/srapub/ERR952258	ERX1031228	2012_SOL_SM3895	RNA-Seq	RANDOM	TRANSCRIPTOMIC	PAIRED	180	0	ILLUMINA	Illumina HiSeq 2500	ERP010925	PRJEB9781		288907	ERS785257	SAMEA3473778	simple	35525	Daphnia magna	None							no					EDINBURGH UNIVERSITY	ERA453992		public	B326E925A6E3B8453F8F67DDC17C61EC	BBD465CD4148FC323F433C2C32C292FE
ERR952218	2566607	513321400	2566607	200	293		http://sra-download.ncbi.nlm.nih.gov/srapub/ERR952218	ERX1031188	2012_SOL_SM3895	RNA-Seq	RANDOM	TRANSCRIPTOMIC	PAIRED	180	0	ILLUMINA	Illumina HiSeq 2500	ERP010925	PRJEB9781		288907	ERS785257	SAMEA3473778	simple	35525	Daphnia magna	None							no					EDINBURGH UNIVERSITY	ERA453992		public	FB86D553B5D68D5F230B1A921FE361F3	0C16F1058113B35D6AD94E56DAE61853
ERR952130	2684935	536987000	2684935	200	317		http://sra-download.ncbi.nlm.nih.gov/srapub/ERR952130	ERX1031100	2012_SOL_SM3879	RNA-Seq	RANDOM	TRANSCRIPTOMIC	PAIRED	180	0	ILLUMINA	Illumina HiSeq 2500	ERP010925	PRJEB9781		288907	ERS785258	SAMEA3473779	simple	35525	Daphnia magna	None							no					EDINBURGH UNIVERSITY	ERA453992		public	1809E7240B8E70245087A35B51D533FB	80AC51FBDBFF46F1F8BBBD0634E8C624
ERR952062	2292345	458469000	2292345	200	251		http://sra-download.ncbi.nlm.nih.gov/srapub/ERR952062	ERX1031032	2012_SOL_SM3879	RNA-Seq	RANDOM	TRANSCRIPTOMIC	PAIRED	180	0	ILLUMINA	Illumina HiSeq 2500	ERP010925	PRJEB9781		288907	ERS785258	SAMEA3473779	simple	35525	Daphnia magna	None							no					EDINBURGH UNIVERSITY	ERA453992		public	02C89158B3BDB73331FB0AC3B1E7B85C	5CDD55DC84898FB15A58B321AD1E899B
ERR952333	2676736	535347200	2676736	200	307		http://sra-download.ncbi.nlm.nih.gov/srapub/ERR952333	ERX1031303	2012_SOL_SM3879	RNA-Seq	RANDOM	TRANSCRIPTOMIC	PAIRED	180	0	ILLUMINA	Illumina HiSeq 2500	ERP010925	PRJEB9781		288907	ERS785258	SAMEA3473779	simple	35525	Daphnia magna	None							no					EDINBURGH UNIVERSITY	ERA453992		public	007013CB8FDCEFA8DA39A6B20CB6E8AC	086E959DB763BC7187148DCE074A1EF9
ERR952358	2208782	441756400	2208782	200	240		http://sra-download.ncbi.nlm.nih.gov/srapub/ERR952358	ERX1031328	2012_SOL_SM3879	RNA-Seq	RANDOM	TRANSCRIPTOMIC	PAIRED	180	0	ILLUMINA	Illumina HiSeq 2500	ERP010925	PRJEB9781		288907	ERS785258	SAMEA3473779	simple	35525	Daphnia magna	None							no					EDINBURGH UNIVERSITY	ERA453992		public	E40B4280AD4AB0AF27102720BF07D9B6	D8D874ECCCE47A5675ADEB2E33B3764C
ERR952366	2650290	530058000	2650290	200	307		http://sra-download.ncbi.nlm.nih.gov/srapub/ERR952366	ERX1031336	2012_SOL_SM3879	RNA-Seq	RANDOM	TRANSCRIPTOMIC	PAIRED	180	0	ILLUMINA	Illumina HiSeq 2500	ERP010925	PRJEB9781		288907	ERS785258	SAMEA3473779	simple	35525	Daphnia magna	None							no					EDINBURGH UNIVERSITY	ERA453992		public	8023D5E6D66C98AD97A2668714570635	FA9848A1ABFECD8C97CE700D81BD4908
ERR952275	2588362	517672400	2588362	200	293		http://sra-download.ncbi.nlm.nih.gov/srapub/ERR952275	ERX1031245	2012_SOL_SM3879	RNA-Seq	RANDOM	TRANSCRIPTOMIC	PAIRED	180	0	ILLUMINA	Illumina HiSeq 2500	ERP010925	PRJEB9781		288907	ERS785258	SAMEA3473779	simple	35525	Daphnia magna	None							no					EDINBURGH UNIVERSITY	ERA453992		public	C3114B8DED4E59F5DC394D3ACCC27FDC	291B77CC21DDA08214BF756936067845
ERR951958	2427082	485416400	2427082	200	270		http://sra-download.ncbi.nlm.nih.gov/srapub/ERR951958	ERX1030928	2012_SOL_SM3879	RNA-Seq	RANDOM	TRANSCRIPTOMIC	PAIRED	180	0	ILLUMINA	Illumina HiSeq 2500	ERP010925	PRJEB9781		288907	ERS785258	SAMEA3473779	simple	35525	Daphnia magna	None							no					EDINBURGH UNIVERSITY	ERA453992		public	F0F98F3359E0C245B92A564BFC6302FD	2611231FF398253978582853C1D4291A
ERR952237	2338280	467656000	2338280	200	260		http://sra-download.ncbi.nlm.nih.gov/srapub/ERR952237	ERX1031207	2012_SOL_SM3879	RNA-Seq	RANDOM	TRANSCRIPTOMIC	PAIRED	180	0	ILLUMINA	Illumina HiSeq 2500	ERP010925	PRJEB9781		288907	ERS785258	SAMEA3473779	simple	35525	Daphnia magna	None							no					EDINBURGH UNIVERSITY	ERA453992		public	43E668C72F6053581BBA4D43588C6C27	23B3AF5ACAFD68DB47EE2C91CCE57536
ERR951935	1934693	386938600	1934693	200	204		http://sra-download.ncbi.nlm.nih.gov/srapub/ERR951935	ERX1030905	2012_SOL_SM3879	RNA-Seq	RANDOM	TRANSCRIPTOMIC	PAIRED	180	0	ILLUMINA	Illumina HiSeq 2500	ERP010925	PRJEB9781		288907	ERS785258	SAMEA3473779	simple	35525	Daphnia magna	None							no					EDINBURGH UNIVERSITY	ERA453992		public	3C20B9C89D04244F227446CBD5480F0F	BFEC193A44D559F7B0D9EB0257CCB3F2
ERR952203	2152414	430482800	2152414	200	232		http://sra-download.ncbi.nlm.nih.gov/srapub/ERR952203	ERX1031173	2012_SOL_SM3879	RNA-Seq	RANDOM	TRANSCRIPTOMIC	PAIRED	180	0	ILLUMINA	Illumina HiSeq 2500	ERP010925	PRJEB9781		288907	ERS785258	SAMEA3473779	simple	35525	Daphnia magna	None							no					EDINBURGH UNIVERSITY	ERA453992		public	612456CEADD8457878A597710F9FE60E	143E5D2F289A0AC418D2252867AE6A50
ERR952111	2706996	541399200	2706996	200	305		http://sra-download.ncbi.nlm.nih.gov/srapub/ERR952111	ERX1031081	2012_SOL_SM3898	RNA-Seq	RANDOM	TRANSCRIPTOMIC	PAIRED	180	0	ILLUMINA	Illumina HiSeq 2500	ERP010925	PRJEB9781		288907	ERS785259	SAMEA3473780	simple	35525	Daphnia magna	None							no					EDINBURGH UNIVERSITY	ERA453992		public	9C4FE924E058B75731E297A0A8594729	6F112DA4E618D5076A6CE4327EA59559
ERR952125	2525899	505179800	2525899	200	277		http://sra-download.ncbi.nlm.nih.gov/srapub/ERR952125	ERX1031095	2012_SOL_SM3898	RNA-Seq	RANDOM	TRANSCRIPTOMIC	PAIRED	180	0	ILLUMINA	Illumina HiSeq 2500	ERP010925	PRJEB9781		288907	ERS785259	SAMEA3473780	simple	35525	Daphnia magna	None							no					EDINBURGH UNIVERSITY	ERA453992		public	5CC6F59550A527C31620B5AEA59B20C3	9289C557106D0D96C77789BA3400FC46
ERR952384	3111800	622360000	3111800	200	367		http://sra-download.ncbi.nlm.nih.gov/srapub/ERR952384	ERX1031354	2012_SOL_SM3898	RNA-Seq	RANDOM	TRANSCRIPTOMIC	PAIRED	180	0	ILLUMINA	Illumina HiSeq 2500	ERP010925	PRJEB9781		288907	ERS785259	SAMEA3473780	simple	35525	Daphnia magna	None							no					EDINBURGH UNIVERSITY	ERA453992		public	09FF009E84207F6339218FDC444E74BC	FDE8F37ED4782B1A4E802B804498742B
ERR952071	2582115	516423000	2582115	200	286		http://sra-download.ncbi.nlm.nih.gov/srapub/ERR952071	ERX1031041	2012_SOL_SM3898	RNA-Seq	RANDOM	TRANSCRIPTOMIC	PAIRED	180	0	ILLUMINA	Illumina HiSeq 2500	ERP010925	PRJEB9781		288907	ERS785259	SAMEA3473780	simple	35525	Daphnia magna	None							no					EDINBURGH UNIVERSITY	ERA453992		public	D2A5C6736582326593EB25114F6F5CE2	B986E5C9FBD1B0059253A5DB41B646D8
ERR952017	2120221	424044200	2120221	200	223		http://sra-download.ncbi.nlm.nih.gov/srapub/ERR952017	ERX1030987	2012_SOL_SM3898	RNA-Seq	RANDOM	TRANSCRIPTOMIC	PAIRED	180	0	ILLUMINA	Illumina HiSeq 2500	ERP010925	PRJEB9781		288907	ERS785259	SAMEA3473780	simple	35525	Daphnia magna	None							no					EDINBURGH UNIVERSITY	ERA453992		public	37E3351835C6CEEBF31883F9CDD31755	346810A3C645174CD6C52B095CE6809C
ERR952031	2685836	537167200	2685836	200	298		http://sra-download.ncbi.nlm.nih.gov/srapub/ERR952031	ERX1031001	2012_SOL_SM3898	RNA-Seq	RANDOM	TRANSCRIPTOMIC	PAIRED	180	0	ILLUMINA	Illumina HiSeq 2500	ERP010925	PRJEB9781		288907	ERS785259	SAMEA3473780	simple	35525	Daphnia magna	None							no					EDINBURGH UNIVERSITY	ERA453992		public	417405F175A949641D2CF48D1EF3BC10	E6F258A258E4D9346737802DE64D58DF
ERR952037	2364172	472834400	2364172	200	254		http://sra-download.ncbi.nlm.nih.gov/srapub/ERR952037	ERX1031007	2012_SOL_SM3898	RNA-Seq	RANDOM	TRANSCRIPTOMIC	PAIRED	180	0	ILLUMINA	Illumina HiSeq 2500	ERP010925	PRJEB9781		288907	ERS785259	SAMEA3473780	simple	35525	Daphnia magna	None							no					EDINBURGH UNIVERSITY	ERA453992		public	D1A55E4AC878ADF726A9BEB93B0FD836	BEC3B6F7D2ECC9F1C2038245F6AF1EE0
ERR952244	2436540	487308000	2436540	200	264		http://sra-download.ncbi.nlm.nih.gov/srapub/ERR952244	ERX1031214	2012_SOL_SM3898	RNA-Seq	RANDOM	TRANSCRIPTOMIC	PAIRED	180	0	ILLUMINA	Illumina HiSeq 2500	ERP010925	PRJEB9781		288907	ERS785259	SAMEA3473780	simple	35525	Daphnia magna	None							no					EDINBURGH UNIVERSITY	ERA453992		public	9DA6B60FE063E7F5A957D610539A243A	E7E0248A4E62A26458C79529057D9D04
ERR952257	3079395	615879000	3079395	200	357		http://sra-download.ncbi.nlm.nih.gov/srapub/ERR952257	ERX1031227	2012_SOL_SM3898	RNA-Seq	RANDOM	TRANSCRIPTOMIC	PAIRED	180	0	ILLUMINA	Illumina HiSeq 2500	ERP010925	PRJEB9781		288907	ERS785259	SAMEA3473780	simple	35525	Daphnia magna	None							no					EDINBURGH UNIVERSITY	ERA453992		public	EB509802DEDF8405A84F6F7C0B2201E3	5954A8EBA3D1E1E0FF63847898BE5059
ERR952217	2825296	565059200	2825296	200	323		http://sra-download.ncbi.nlm.nih.gov/srapub/ERR952217	ERX1031187	2012_SOL_SM3898	RNA-Seq	RANDOM	TRANSCRIPTOMIC	PAIRED	180	0	ILLUMINA	Illumina HiSeq 2500	ERP010925	PRJEB9781		288907	ERS785259	SAMEA3473780	simple	35525	Daphnia magna	None							no					EDINBURGH UNIVERSITY	ERA453992		public	4C52CF638E5E9DFD7796EAD05C165846	7CCA5A7AF97AF1B4B69D53BA915EF917
ERR952147	2578521	515704200	2578521	200	290		http://sra-download.ncbi.nlm.nih.gov/srapub/ERR952147	ERX1031117	2012_SOL_SM3913	RNA-Seq	RANDOM	TRANSCRIPTOMIC	PAIRED	180	0	ILLUMINA	Illumina HiSeq 2500	ERP010925	PRJEB9781		288907	ERS785260	SAMEA3473781	simple	35525	Daphnia magna	None							no					EDINBURGH UNIVERSITY	ERA453992		public	D4BA2A4164CB37A6FE861D0E9327B4BD	98C79614CC397C9A6FA67031B68D6F4D
ERR952155	2426817	485363400	2426817	200	270		http://sra-download.ncbi.nlm.nih.gov/srapub/ERR952155	ERX1031125	2012_SOL_SM3913	RNA-Seq	RANDOM	TRANSCRIPTOMIC	PAIRED	180	0	ILLUMINA	Illumina HiSeq 2500	ERP010925	PRJEB9781		288907	ERS785260	SAMEA3473781	simple	35525	Daphnia magna	None							no					EDINBURGH UNIVERSITY	ERA453992		public	5CA5316367257B925EC8FDAFAEEB0AB6	FBBF3C92DD89C8E3C76DCBFE37F1047F
ERR952162	2194760	438952000	2194760	200	238		http://sra-download.ncbi.nlm.nih.gov/srapub/ERR952162	ERX1031132	2012_SOL_SM3913	RNA-Seq	RANDOM	TRANSCRIPTOMIC	PAIRED	180	0	ILLUMINA	Illumina HiSeq 2500	ERP010925	PRJEB9781		288907	ERS785260	SAMEA3473781	simple	35525	Daphnia magna	None							no					EDINBURGH UNIVERSITY	ERA453992		public	1F4B3EAF5461EBF300206797BC124E2C	6FE17B275C4FE6C0BC8778C28395B426
ERR952174	2707402	541480400	2707402	200	313		http://sra-download.ncbi.nlm.nih.gov/srapub/ERR952174	ERX1031144	2012_SOL_SM3913	RNA-Seq	RANDOM	TRANSCRIPTOMIC	PAIRED	180	0	ILLUMINA	Illumina HiSeq 2500	ERP010925	PRJEB9781		288907	ERS785260	SAMEA3473781	simple	35525	Daphnia magna	None							no					EDINBURGH UNIVERSITY	ERA453992		public	58C50C97E452B6832D829701C56B85B3	ACFB2D57082300F7969685C8451F057C
ERR952093	1910650	382130000	1910650	200	201		http://sra-download.ncbi.nlm.nih.gov/srapub/ERR952093	ERX1031063	2012_SOL_SM3913	RNA-Seq	RANDOM	TRANSCRIPTOMIC	PAIRED	180	0	ILLUMINA	Illumina HiSeq 2500	ERP010925	PRJEB9781		288907	ERS785260	SAMEA3473781	simple	35525	Daphnia magna	None							no					EDINBURGH UNIVERSITY	ERA453992		public	2810517C3E5539141D0F23A5CEEE0176	C6A1A4693078EB123FDB1B844021A806
ERR952143	2338214	467642800	2338214	200	259		http://sra-download.ncbi.nlm.nih.gov/srapub/ERR952143	ERX1031113	2012_SOL_SM3913	RNA-Seq	RANDOM	TRANSCRIPTOMIC	PAIRED	180	0	ILLUMINA	Illumina HiSeq 2500	ERP010925	PRJEB9781		288907	ERS785260	SAMEA3473781	simple	35525	Daphnia magna	None							no					EDINBURGH UNIVERSITY	ERA453992		public	80ACA33118B66439506759A72C1814DF	3FBA18FAE7B2C7C842E941C3C355AA8C
ERR951982	2140221	428044200	2140221	200	230		http://sra-download.ncbi.nlm.nih.gov/srapub/ERR951982	ERX1030952	2012_SOL_SM3913	RNA-Seq	RANDOM	TRANSCRIPTOMIC	PAIRED	180	0	ILLUMINA	Illumina HiSeq 2500	ERP010925	PRJEB9781		288907	ERS785260	SAMEA3473781	simple	35525	Daphnia magna	None							no					EDINBURGH UNIVERSITY	ERA453992		public	FB0345E66C3D242775942CB0FE24C508	884A66141D472816BCBBEC5F92B9318C
ERR952226	2286234	457246800	2286234	200	250		http://sra-download.ncbi.nlm.nih.gov/srapub/ERR952226	ERX1031196	2012_SOL_SM3913	RNA-Seq	RANDOM	TRANSCRIPTOMIC	PAIRED	180	0	ILLUMINA	Illumina HiSeq 2500	ERP010925	PRJEB9781		288907	ERS785260	SAMEA3473781	simple	35525	Daphnia magna	None							no					EDINBURGH UNIVERSITY	ERA453992		public	1B43778C39FA4EF682B7FB2B839BCC2A	CDF99C9EF83EBEC6400432844D4C98A7
ERR952270	2671411	534282200	2671411	200	305		http://sra-download.ncbi.nlm.nih.gov/srapub/ERR952270	ERX1031240	2012_SOL_SM3913	RNA-Seq	RANDOM	TRANSCRIPTOMIC	PAIRED	180	0	ILLUMINA	Illumina HiSeq 2500	ERP010925	PRJEB9781		288907	ERS785260	SAMEA3473781	simple	35525	Daphnia magna	None							no					EDINBURGH UNIVERSITY	ERA453992		public	F810955AD83C90692158C778574E56E4	479FDAD897DC906FE418602243E29AA0
ERR951944	2740963	548192600	2740963	200	323		http://sra-download.ncbi.nlm.nih.gov/srapub/ERR951944	ERX1030914	2012_SOL_SM3913	RNA-Seq	RANDOM	TRANSCRIPTOMIC	PAIRED	180	0	ILLUMINA	Illumina HiSeq 2500	ERP010925	PRJEB9781		288907	ERS785260	SAMEA3473781	simple	35525	Daphnia magna	None							no					EDINBURGH UNIVERSITY	ERA453992		public	76648A0842213368C3A8F7AE0387E66B	FA5E64971B8D1AEF5A0CFAF2741772A3
ERR952152	3094215	618843000	3094215	200	349		http://sra-download.ncbi.nlm.nih.gov/srapub/ERR952152	ERX1031122	2012_SOL_SM3884	RNA-Seq	RANDOM	TRANSCRIPTOMIC	PAIRED	180	0	ILLUMINA	Illumina HiSeq 2500	ERP010925	PRJEB9781		288907	ERS785261	SAMEA3473782	simple	35525	Daphnia magna	None							no					EDINBURGH UNIVERSITY	ERA453992		public	28977BECDCB829F90E8634B8C1530215	70541C820BC111CF8DD059E21206D4D8
ERR952166	2942022	588404400	2942022	200	319		http://sra-download.ncbi.nlm.nih.gov/srapub/ERR952166	ERX1031136	2012_SOL_SM3884	RNA-Seq	RANDOM	TRANSCRIPTOMIC	PAIRED	180	0	ILLUMINA	Illumina HiSeq 2500	ERP010925	PRJEB9781		288907	ERS785261	SAMEA3473782	simple	35525	Daphnia magna	None							no					EDINBURGH UNIVERSITY	ERA453992		public	D4AFF2C8B19E331ED83D472006599478	61127295C3B5BF130C4EEDEDFF01BDAA
ERR952168	3219526	643905200	3219526	200	358		http://sra-download.ncbi.nlm.nih.gov/srapub/ERR952168	ERX1031138	2012_SOL_SM3884	RNA-Seq	RANDOM	TRANSCRIPTOMIC	PAIRED	180	0	ILLUMINA	Illumina HiSeq 2500	ERP010925	PRJEB9781		288907	ERS785261	SAMEA3473782	simple	35525	Daphnia magna	None							no					EDINBURGH UNIVERSITY	ERA453992		public	C7B535990CAFA6AA422A0C9CD0058417	A83B27FEF68196662A0BA03FE9ABF75E
ERR952178	3685025	737005000	3685025	200	427		http://sra-download.ncbi.nlm.nih.gov/srapub/ERR952178	ERX1031148	2012_SOL_SM3884	RNA-Seq	RANDOM	TRANSCRIPTOMIC	PAIRED	180	0	ILLUMINA	Illumina HiSeq 2500	ERP010925	PRJEB9781		288907	ERS785261	SAMEA3473782	simple	35525	Daphnia magna	None							no					EDINBURGH UNIVERSITY	ERA453992		public	F4B568DA9CA0C1435BDFFA79523380AF	F5626AFC2745F9099BC1AB8C5F08E4BC
ERR952086	3107899	621579800	3107899	200	345		http://sra-download.ncbi.nlm.nih.gov/srapub/ERR952086	ERX1031056	2012_SOL_SM3884	RNA-Seq	RANDOM	TRANSCRIPTOMIC	PAIRED	180	0	ILLUMINA	Illumina HiSeq 2500	ERP010925	PRJEB9781		288907	ERS785261	SAMEA3473782	simple	35525	Daphnia magna	None							no					EDINBURGH UNIVERSITY	ERA453992		public	7DFDAE9C3AD3AB3D0A098A28B6AF76CB	1863CDF9C62C6856F18AFBD1AB46C545
ERR952089	2600527	520105400	2600527	200	273		http://sra-download.ncbi.nlm.nih.gov/srapub/ERR952089	ERX1031059	2012_SOL_SM3884	RNA-Seq	RANDOM	TRANSCRIPTOMIC	PAIRED	180	0	ILLUMINA	Illumina HiSeq 2500	ERP010925	PRJEB9781		288907	ERS785261	SAMEA3473782	simple	35525	Daphnia magna	None							no					EDINBURGH UNIVERSITY	ERA453992		public	11BC9931304E909A8AEDD28810F9A834	4647D776575AEC331DB59CE6B75C61FB
ERR951986	2888669	577733800	2888669	200	311		http://sra-download.ncbi.nlm.nih.gov/srapub/ERR951986	ERX1030956	2012_SOL_SM3884	RNA-Seq	RANDOM	TRANSCRIPTOMIC	PAIRED	180	0	ILLUMINA	Illumina HiSeq 2500	ERP010925	PRJEB9781		288907	ERS785261	SAMEA3473782	simple	35525	Daphnia magna	None							no					EDINBURGH UNIVERSITY	ERA453992		public	3942484A56F336196A602160667E5A7B	28190F58DAA33F8ABDAB5EE3A597AC58
ERR952222	3046749	609349800	3046749	200	334		http://sra-download.ncbi.nlm.nih.gov/srapub/ERR952222	ERX1031192	2012_SOL_SM3884	RNA-Seq	RANDOM	TRANSCRIPTOMIC	PAIRED	180	0	ILLUMINA	Illumina HiSeq 2500	ERP010925	PRJEB9781		288907	ERS785261	SAMEA3473782	simple	35525	Daphnia magna	None							no					EDINBURGH UNIVERSITY	ERA453992		public	168DBA1B611D91076BBF5EF4CACC4934	CDBFFF9B48D33FC2F7389449890AC702
ERR952266	3246950	649390000	3246950	200	372		http://sra-download.ncbi.nlm.nih.gov/srapub/ERR952266	ERX1031236	2012_SOL_SM3884	RNA-Seq	RANDOM	TRANSCRIPTOMIC	PAIRED	180	0	ILLUMINA	Illumina HiSeq 2500	ERP010925	PRJEB9781		288907	ERS785261	SAMEA3473782	simple	35525	Daphnia magna	None							no					EDINBURGH UNIVERSITY	ERA453992		public	691F2C590690F2FD59A593E368FEDB94	5CE4E4C6284CC59AC29BB3191F589B9A
ERR951940	3721587	744317400	3721587	200	439		http://sra-download.ncbi.nlm.nih.gov/srapub/ERR951940	ERX1030910	2012_SOL_SM3884	RNA-Seq	RANDOM	TRANSCRIPTOMIC	PAIRED	180	0	ILLUMINA	Illumina HiSeq 2500	ERP010925	PRJEB9781		288907	ERS785261	SAMEA3473782	simple	35525	Daphnia magna	None							no					EDINBURGH UNIVERSITY	ERA453992		public	F11BF735F22D29106892C9C05E0A6C30	34BDBADCF898F15C7942645C4CF5E2B1
ERR952388	2795464	559092800	2795464	200	315		http://sra-download.ncbi.nlm.nih.gov/srapub/ERR952388	ERX1031358	2012_SOL_SM3906	RNA-Seq	RANDOM	TRANSCRIPTOMIC	PAIRED	180	0	ILLUMINA	Illumina HiSeq 2500	ERP010925	PRJEB9781		288907	ERS785262	SAMEA3473783	simple	35525	Daphnia magna	None							no					EDINBURGH UNIVERSITY	ERA453992		public	AD81D9F89C5F7B3C41D933607828BFF0	E042FF40C181317F12DCD60AB23287EC
ERR952409	2633208	526641600	2633208	200	288		http://sra-download.ncbi.nlm.nih.gov/srapub/ERR952409	ERX1031379	2012_SOL_SM3906	RNA-Seq	RANDOM	TRANSCRIPTOMIC	PAIRED	180	0	ILLUMINA	Illumina HiSeq 2500	ERP010925	PRJEB9781		288907	ERS785262	SAMEA3473783	simple	35525	Daphnia magna	None							no					EDINBURGH UNIVERSITY	ERA453992		public	EE84A6643BB94281BB1287F9AD4CA426	4E90AC0819F33219FA8E2409ECD7E9FD
ERR952345	2670228	534045600	2670228	200	296		http://sra-download.ncbi.nlm.nih.gov/srapub/ERR952345	ERX1031315	2012_SOL_SM3906	RNA-Seq	RANDOM	TRANSCRIPTOMIC	PAIRED	180	0	ILLUMINA	Illumina HiSeq 2500	ERP010925	PRJEB9781		288907	ERS785262	SAMEA3473783	simple	35525	Daphnia magna	None							no					EDINBURGH UNIVERSITY	ERA453992		public	DE139F838770B0C5DEB4C7338280B2F6	2657BB3167900A931756CA17B253807A
ERR952001	3209171	641834200	3209171	200	372		http://sra-download.ncbi.nlm.nih.gov/srapub/ERR952001	ERX1030971	2012_SOL_SM3906	RNA-Seq	RANDOM	TRANSCRIPTOMIC	PAIRED	180	0	ILLUMINA	Illumina HiSeq 2500	ERP010925	PRJEB9781		288907	ERS785262	SAMEA3473783	simple	35525	Daphnia magna	None							no					EDINBURGH UNIVERSITY	ERA453992		public	E1B99DECCBC391268B071A1AD36B9FA3	448F2B6DFE67D2F1274F958E425D5004
ERR952297	3249128	649825600	3249128	200	383		http://sra-download.ncbi.nlm.nih.gov/srapub/ERR952297	ERX1031267	2012_SOL_SM3906	RNA-Seq	RANDOM	TRANSCRIPTOMIC	PAIRED	180	0	ILLUMINA	Illumina HiSeq 2500	ERP010925	PRJEB9781		288907	ERS785262	SAMEA3473783	simple	35525	Daphnia magna	None							no					EDINBURGH UNIVERSITY	ERA453992		public	84B0B61D9916A21C4AC8F46742542091	1A14F610FD647B83BD123D9A3E45A9BA
ERR952302	2239715	447943000	2239715	200	235		http://sra-download.ncbi.nlm.nih.gov/srapub/ERR952302	ERX1031272	2012_SOL_SM3906	RNA-Seq	RANDOM	TRANSCRIPTOMIC	PAIRED	180	0	ILLUMINA	Illumina HiSeq 2500	ERP010925	PRJEB9781		288907	ERS785262	SAMEA3473783	simple	35525	Daphnia magna	None							no					EDINBURGH UNIVERSITY	ERA453992		public	FC30F79412475B3883AA2AB0903ADDB9	7CB830D50D75B2B257FEA18B458A9F35
ERR952318	2774162	554832400	2774162	200	308		http://sra-download.ncbi.nlm.nih.gov/srapub/ERR952318	ERX1031288	2012_SOL_SM3906	RNA-Seq	RANDOM	TRANSCRIPTOMIC	PAIRED	180	0	ILLUMINA	Illumina HiSeq 2500	ERP010925	PRJEB9781		288907	ERS785262	SAMEA3473783	simple	35525	Daphnia magna	None							no					EDINBURGH UNIVERSITY	ERA453992		public	5950C379F36CFC8379DCAF8E426439F6	4CEC7EA6F6D7F24E753435EC68487114
ERR952319	2495848	499169600	2495848	200	268		http://sra-download.ncbi.nlm.nih.gov/srapub/ERR952319	ERX1031289	2012_SOL_SM3906	RNA-Seq	RANDOM	TRANSCRIPTOMIC	PAIRED	180	0	ILLUMINA	Illumina HiSeq 2500	ERP010925	PRJEB9781		288907	ERS785262	SAMEA3473783	simple	35525	Daphnia magna	None							no					EDINBURGH UNIVERSITY	ERA453992		public	63F0CB09B7D2CE2647F46E4FD580F022	956311AAD2521C580D80D1E569284D67
ERR951965	2931755	586351000	2931755	200	335		http://sra-download.ncbi.nlm.nih.gov/srapub/ERR951965	ERX1030935	2012_SOL_SM3906	RNA-Seq	RANDOM	TRANSCRIPTOMIC	PAIRED	180	0	ILLUMINA	Illumina HiSeq 2500	ERP010925	PRJEB9781		288907	ERS785262	SAMEA3473783	simple	35525	Daphnia magna	None							no					EDINBURGH UNIVERSITY	ERA453992		public	62A7FE658BCC45510C912E27938EB046	9BA2BED97AE11527E25782B9BDAD0812
ERR951992	2535891	507178200	2535891	200	275		http://sra-download.ncbi.nlm.nih.gov/srapub/ERR951992	ERX1030962	2012_SOL_SM3906	RNA-Seq	RANDOM	TRANSCRIPTOMIC	PAIRED	180	0	ILLUMINA	Illumina HiSeq 2500	ERP010925	PRJEB9781		288907	ERS785262	SAMEA3473783	simple	35525	Daphnia magna	None							no					EDINBURGH UNIVERSITY	ERA453992		public	07A56518E88A6B58EA2705A90272F949	B33F76E202F95AB209B1188B1A535BFF
ERR952191	2415650	483130000	2415650	200	254		http://sra-download.ncbi.nlm.nih.gov/srapub/ERR952191	ERX1031161	2012_SOL_SM3892	RNA-Seq	RANDOM	TRANSCRIPTOMIC	PAIRED	180	0	ILLUMINA	Illumina HiSeq 2500	ERP010925	PRJEB9781		288907	ERS785263	SAMEA3473784	simple	35525	Daphnia magna	None							no					EDINBURGH UNIVERSITY	ERA453992		public	F63C963090A7DE1F78C8F0ACC2C4AA45	3BDD17244ABF95D1068C0620D9F289A3
ERR952427	2923523	584704600	2923523	200	324		http://sra-download.ncbi.nlm.nih.gov/srapub/ERR952427	ERX1031397	2012_SOL_SM3892	RNA-Seq	RANDOM	TRANSCRIPTOMIC	PAIRED	180	0	ILLUMINA	Illumina HiSeq 2500	ERP010925	PRJEB9781		288907	ERS785263	SAMEA3473784	simple	35525	Daphnia magna	None							no					EDINBURGH UNIVERSITY	ERA453992		public	BAFDB4B17C9C07CF654A86E56CC0E40F	898770B7087A67EEBDCA93BD6E478236
ERR952099	3245290	649058000	3245290	200	376		http://sra-download.ncbi.nlm.nih.gov/srapub/ERR952099	ERX1031069	2012_SOL_SM3892	RNA-Seq	RANDOM	TRANSCRIPTOMIC	PAIRED	180	0	ILLUMINA	Illumina HiSeq 2500	ERP010925	PRJEB9781		288907	ERS785263	SAMEA3473784	simple	35525	Daphnia magna	None							no					EDINBURGH UNIVERSITY	ERA453992		public	71CFD4127F19BD8AF12B32A226AB9B52	35625E5D184FC67782FD064A287722CC
ERR952405	2691670	538334000	2691670	200	289		http://sra-download.ncbi.nlm.nih.gov/srapub/ERR952405	ERX1031375	2012_SOL_SM3892	RNA-Seq	RANDOM	TRANSCRIPTOMIC	PAIRED	180	0	ILLUMINA	Illumina HiSeq 2500	ERP010925	PRJEB9781		288907	ERS785263	SAMEA3473784	simple	35525	Daphnia magna	None							no					EDINBURGH UNIVERSITY	ERA453992		public	64C7E2EB430CA5438D4C0B826EA74D91	DB65A7BF34EDB728B91C989CC55A99D1
ERR952046	3365725	673145000	3365725	200	385		http://sra-download.ncbi.nlm.nih.gov/srapub/ERR952046	ERX1031016	2012_SOL_SM3892	RNA-Seq	RANDOM	TRANSCRIPTOMIC	PAIRED	180	0	ILLUMINA	Illumina HiSeq 2500	ERP010925	PRJEB9781		288907	ERS785263	SAMEA3473784	simple	35525	Daphnia magna	None							no					EDINBURGH UNIVERSITY	ERA453992		public	EED14F1C1B090CB6743C59C1B2F33838	36A2FAABAAA51312F526FABFC97E692E
ERR952085	2769714	553942800	2769714	200	300		http://sra-download.ncbi.nlm.nih.gov/srapub/ERR952085	ERX1031055	2012_SOL_SM3892	RNA-Seq	RANDOM	TRANSCRIPTOMIC	PAIRED	180	0	ILLUMINA	Illumina HiSeq 2500	ERP010925	PRJEB9781		288907	ERS785263	SAMEA3473784	simple	35525	Daphnia magna	None							no					EDINBURGH UNIVERSITY	ERA453992		public	26BDCA0AC9B72EAAD3ABABDEB52E1EEF	6524231EE1D062556FCD4D7FF97D95BD
ERR952013	3283727	656745400	3283727	200	387		http://sra-download.ncbi.nlm.nih.gov/srapub/ERR952013	ERX1030983	2012_SOL_SM3892	RNA-Seq	RANDOM	TRANSCRIPTOMIC	PAIRED	180	0	ILLUMINA	Illumina HiSeq 2500	ERP010925	PRJEB9781		288907	ERS785263	SAMEA3473784	simple	35525	Daphnia magna	None							no					EDINBURGH UNIVERSITY	ERA453992		public	C8849CC08ADD2DF06219700A058EF06E	78D539D33A273592881422A1EACC8157
ERR952291	2874889	574977800	2874889	200	314		http://sra-download.ncbi.nlm.nih.gov/srapub/ERR952291	ERX1031261	2012_SOL_SM3892	RNA-Seq	RANDOM	TRANSCRIPTOMIC	PAIRED	180	0	ILLUMINA	Illumina HiSeq 2500	ERP010925	PRJEB9781		288907	ERS785263	SAMEA3473784	simple	35525	Daphnia magna	None							no					EDINBURGH UNIVERSITY	ERA453992		public	91214A960776A4DBF66C6F4A94C5C621	0A709F307FE6AF4852F5F3472054FA7D
ERR951984	3255625	651125000	3255625	200	367		http://sra-download.ncbi.nlm.nih.gov/srapub/ERR951984	ERX1030954	2012_SOL_SM3892	RNA-Seq	RANDOM	TRANSCRIPTOMIC	PAIRED	180	0	ILLUMINA	Illumina HiSeq 2500	ERP010925	PRJEB9781		288907	ERS785263	SAMEA3473784	simple	35525	Daphnia magna	None							no					EDINBURGH UNIVERSITY	ERA453992		public	5DDA7F0C5672FB374A5298AF1A635C3C	B8D6CCACB22D6F3626FDBB2A470CDADE
ERR952201	3036405	607281000	3036405	200	338		http://sra-download.ncbi.nlm.nih.gov/srapub/ERR952201	ERX1031171	2012_SOL_SM3892	RNA-Seq	RANDOM	TRANSCRIPTOMIC	PAIRED	180	0	ILLUMINA	Illumina HiSeq 2500	ERP010925	PRJEB9781		288907	ERS785263	SAMEA3473784	simple	35525	Daphnia magna	None							no					EDINBURGH UNIVERSITY	ERA453992		public	5D827D60BBA4E50F2B3CD31170570CA3	F3EF4FA738C409A4EC6A27C0EBECE6EB
ERR952187	1994992	398998400	1994992	200	210		http://sra-download.ncbi.nlm.nih.gov/srapub/ERR952187	ERX1031157	2012_SOL_SM3891	RNA-Seq	RANDOM	TRANSCRIPTOMIC	PAIRED	180	0	ILLUMINA	Illumina HiSeq 2500	ERP010925	PRJEB9781		288907	ERS785264	SAMEA3473785	simple	35525	Daphnia magna	None							no					EDINBURGH UNIVERSITY	ERA453992		public	FAE02B9646A900B4F93E0FE7D9D5AC50	139DCE0724610E209FAABCFB9BF24B36
ERR952423	2404230	480846000	2404230	200	267		http://sra-download.ncbi.nlm.nih.gov/srapub/ERR952423	ERX1031393	2012_SOL_SM3891	RNA-Seq	RANDOM	TRANSCRIPTOMIC	PAIRED	180	0	ILLUMINA	Illumina HiSeq 2500	ERP010925	PRJEB9781		288907	ERS785264	SAMEA3473785	simple	35525	Daphnia magna	None							no					EDINBURGH UNIVERSITY	ERA453992		public	90EA86B05E2CF07D30E0366CBEED3F0D	572164611CF34022C0F81F57BEA0827D
ERR952101	2734622	546924400	2734622	200	317		http://sra-download.ncbi.nlm.nih.gov/srapub/ERR952101	ERX1031071	2012_SOL_SM3891	RNA-Seq	RANDOM	TRANSCRIPTOMIC	PAIRED	180	0	ILLUMINA	Illumina HiSeq 2500	ERP010925	PRJEB9781		288907	ERS785264	SAMEA3473785	simple	35525	Daphnia magna	None							no					EDINBURGH UNIVERSITY	ERA453992		public	56734DF833192FDE48439722A9D54EDA	5E4E146A993D94AA9E097FE530C73C16
ERR952397	2230447	446089400	2230447	200	240		http://sra-download.ncbi.nlm.nih.gov/srapub/ERR952397	ERX1031367	2012_SOL_SM3891	RNA-Seq	RANDOM	TRANSCRIPTOMIC	PAIRED	180	0	ILLUMINA	Illumina HiSeq 2500	ERP010925	PRJEB9781		288907	ERS785264	SAMEA3473785	simple	35525	Daphnia magna	None							no					EDINBURGH UNIVERSITY	ERA453992		public	923E3861363949B11B1285DA6BD06BC0	4D6C58D5546EE10302689F5BEB3A179A
ERR952052	2809154	561830800	2809154	200	322		http://sra-download.ncbi.nlm.nih.gov/srapub/ERR952052	ERX1031022	2012_SOL_SM3891	RNA-Seq	RANDOM	TRANSCRIPTOMIC	PAIRED	180	0	ILLUMINA	Illumina HiSeq 2500	ERP010925	PRJEB9781		288907	ERS785264	SAMEA3473785	simple	35525	Daphnia magna	None							no					EDINBURGH UNIVERSITY	ERA453992		public	89D83440499DFFA7D9EEB236776D97C9	228A09B44041463BC35D7330D3D857D7
ERR952077	2275973	455194600	2275973	200	247		http://sra-download.ncbi.nlm.nih.gov/srapub/ERR952077	ERX1031047	2012_SOL_SM3891	RNA-Seq	RANDOM	TRANSCRIPTOMIC	PAIRED	180	0	ILLUMINA	Illumina HiSeq 2500	ERP010925	PRJEB9781		288907	ERS785264	SAMEA3473785	simple	35525	Daphnia magna	None							no					EDINBURGH UNIVERSITY	ERA453992		public	9586094692BA6177EC57F688DB005C64	80BB75429242F88F1F8DCA28D19AA0B4
ERR952351	2498575	499715000	2498575	200	278		http://sra-download.ncbi.nlm.nih.gov/srapub/ERR952351	ERX1031321	2012_SOL_SM3891	RNA-Seq	RANDOM	TRANSCRIPTOMIC	PAIRED	180	0	ILLUMINA	Illumina HiSeq 2500	ERP010925	PRJEB9781		288907	ERS785264	SAMEA3473785	simple	35525	Daphnia magna	None							no					EDINBURGH UNIVERSITY	ERA453992		public	06A2333ECA4E33139F6C1AB6CCBEEC4D	2C0E57CCE4386A0F20D42EBEAD4873A3
ERR952025	2772949	554589800	2772949	200	327		http://sra-download.ncbi.nlm.nih.gov/srapub/ERR952025	ERX1030995	2012_SOL_SM3891	RNA-Seq	RANDOM	TRANSCRIPTOMIC	PAIRED	180	0	ILLUMINA	Illumina HiSeq 2500	ERP010925	PRJEB9781		288907	ERS785264	SAMEA3473785	simple	35525	Daphnia magna	None							no					EDINBURGH UNIVERSITY	ERA453992		public	5A2B6CC1FC5112BB3019E0CCF83662D9	544A22FB37C6A1ADD1EDAB7A0B641833
ERR952289	2368982	473796400	2368982	200	260		http://sra-download.ncbi.nlm.nih.gov/srapub/ERR952289	ERX1031259	2012_SOL_SM3891	RNA-Seq	RANDOM	TRANSCRIPTOMIC	PAIRED	180	0	ILLUMINA	Illumina HiSeq 2500	ERP010925	PRJEB9781		288907	ERS785264	SAMEA3473785	simple	35525	Daphnia magna	None							no					EDINBURGH UNIVERSITY	ERA453992		public	42A7955C6C0AA5A2BA7B821652701242	59491377A488F014AA751FF0FE75F669
ERR951972	2729351	545870200	2729351	200	308		http://sra-download.ncbi.nlm.nih.gov/srapub/ERR951972	ERX1030942	2012_SOL_SM3891	RNA-Seq	RANDOM	TRANSCRIPTOMIC	PAIRED	180	0	ILLUMINA	Illumina HiSeq 2500	ERP010925	PRJEB9781		288907	ERS785264	SAMEA3473785	simple	35525	Daphnia magna	None							no					EDINBURGH UNIVERSITY	ERA453992		public	495F30C02E285EF649B91E356836CBF6	90EC6E54F73663EAA2988DCEBF10847A
ERR952195	2657544	531508800	2657544	200	313		http://sra-download.ncbi.nlm.nih.gov/srapub/ERR952195	ERX1031165	2012_SOL_SM3903	RNA-Seq	RANDOM	TRANSCRIPTOMIC	PAIRED	180	0	ILLUMINA	Illumina HiSeq 2500	ERP010925	PRJEB9781		288907	ERS785265	SAMEA3473786	simple	35525	Daphnia magna	None							no					EDINBURGH UNIVERSITY	ERA453992		public	83312538248ABD0265F10F3E99C2F798	0D12D1D6094C2579E25C8C7B44E8D0CA
ERR952133	1897047	379409400	1897047	200	199		http://sra-download.ncbi.nlm.nih.gov/srapub/ERR952133	ERX1031103	2012_SOL_SM3903	RNA-Seq	RANDOM	TRANSCRIPTOMIC	PAIRED	180	0	ILLUMINA	Illumina HiSeq 2500	ERP010925	PRJEB9781		288907	ERS785265	SAMEA3473786	simple	35525	Daphnia magna	None							no					EDINBURGH UNIVERSITY	ERA453992		public	458071C4BC3373B8936E2D8575B1A311	8EBB2B53260C98683AB796C1FB0C7256
ERR952393	2561515	512303000	2561515	200	289		http://sra-download.ncbi.nlm.nih.gov/srapub/ERR952393	ERX1031363	2012_SOL_SM3903	RNA-Seq	RANDOM	TRANSCRIPTOMIC	PAIRED	180	0	ILLUMINA	Illumina HiSeq 2500	ERP010925	PRJEB9781		288907	ERS785265	SAMEA3473786	simple	35525	Daphnia magna	None							no					EDINBURGH UNIVERSITY	ERA453992		public	E0BC457E0D8253F6AF72D9D07D6CAD13	CEA5639A854307D6975D5B4D75A1094E
ERR952412	2244436	448887200	2244436	200	246		http://sra-download.ncbi.nlm.nih.gov/srapub/ERR952412	ERX1031382	2012_SOL_SM3903	RNA-Seq	RANDOM	TRANSCRIPTOMIC	PAIRED	180	0	ILLUMINA	Illumina HiSeq 2500	ERP010925	PRJEB9781		288907	ERS785265	SAMEA3473786	simple	35525	Daphnia magna	None							no					EDINBURGH UNIVERSITY	ERA453992		public	592D0A4110042D74B6751F4852AC7C74	9CC8FF5446B49A9977971CE511B710BA
ERR952342	2284878	456975600	2284878	200	253		http://sra-download.ncbi.nlm.nih.gov/srapub/ERR952342	ERX1031312	2012_SOL_SM3903	RNA-Seq	RANDOM	TRANSCRIPTOMIC	PAIRED	180	0	ILLUMINA	Illumina HiSeq 2500	ERP010925	PRJEB9781		288907	ERS785265	SAMEA3473786	simple	35525	Daphnia magna	None							no					EDINBURGH UNIVERSITY	ERA453992		public	F2612012C4141BE211533A7683D84FD6	32723C2158940D4D403A0398A0D6992E
ERR951997	2154408	430881600	2154408	200	234		http://sra-download.ncbi.nlm.nih.gov/srapub/ERR951997	ERX1030967	2012_SOL_SM3903	RNA-Seq	RANDOM	TRANSCRIPTOMIC	PAIRED	180	0	ILLUMINA	Illumina HiSeq 2500	ERP010925	PRJEB9781		288907	ERS785265	SAMEA3473786	simple	35525	Daphnia magna	None							no					EDINBURGH UNIVERSITY	ERA453992		public	1C1269F7997EFACD74A1211325FE267B	E6EF4448557B7DC7284E29C8194ED655
ERR952006	2620807	524161400	2620807	200	304		http://sra-download.ncbi.nlm.nih.gov/srapub/ERR952006	ERX1030976	2012_SOL_SM3903	RNA-Seq	RANDOM	TRANSCRIPTOMIC	PAIRED	180	0	ILLUMINA	Illumina HiSeq 2500	ERP010925	PRJEB9781		288907	ERS785265	SAMEA3473786	simple	35525	Daphnia magna	None							no					EDINBURGH UNIVERSITY	ERA453992		public	196B3BB5B667BB002B8CB1D6F6525BF1	EF80B722F70142BF9027F0AF44C81DFF
ERR952313	2371122	474224400	2371122	200	263		http://sra-download.ncbi.nlm.nih.gov/srapub/ERR952313	ERX1031283	2012_SOL_SM3903	RNA-Seq	RANDOM	TRANSCRIPTOMIC	PAIRED	180	0	ILLUMINA	Illumina HiSeq 2500	ERP010925	PRJEB9781		288907	ERS785265	SAMEA3473786	simple	35525	Daphnia magna	None							no					EDINBURGH UNIVERSITY	ERA453992		public	915BD5C6DCD5818DE21642BC4C138BB7	B3D52CB81D7A1571C0743C77113C58E1
ERR952324	2119251	423850200	2119251	200	228		http://sra-download.ncbi.nlm.nih.gov/srapub/ERR952324	ERX1031294	2012_SOL_SM3903	RNA-Seq	RANDOM	TRANSCRIPTOMIC	PAIRED	180	0	ILLUMINA	Illumina HiSeq 2500	ERP010925	PRJEB9781		288907	ERS785265	SAMEA3473786	simple	35525	Daphnia magna	None							no					EDINBURGH UNIVERSITY	ERA453992		public	6DDCEFFDBC25D5DAE1AFA4F1A0CF3FEC	E065A916F4F62785C4571F28E0720E09
ERR951962	2656550	531310000	2656550	200	304		http://sra-download.ncbi.nlm.nih.gov/srapub/ERR951962	ERX1030932	2012_SOL_SM3903	RNA-Seq	RANDOM	TRANSCRIPTOMIC	PAIRED	180	0	ILLUMINA	Illumina HiSeq 2500	ERP010925	PRJEB9781		288907	ERS785265	SAMEA3473786	simple	35525	Daphnia magna	None							no					EDINBURGH UNIVERSITY	ERA453992		public	8E3AAA29C73BC9AF57901B6707047F33	BBCC8055598870E2D346E9B84A627603
ERR952117	2867266	573453200	2867266	200	323		http://sra-download.ncbi.nlm.nih.gov/srapub/ERR952117	ERX1031087	2012_SOL_SM3912	RNA-Seq	RANDOM	TRANSCRIPTOMIC	PAIRED	180	0	ILLUMINA	Illumina HiSeq 2500	ERP010925	PRJEB9781		288907	ERS785266	SAMEA3473787	simple	35525	Daphnia magna	None							no					EDINBURGH UNIVERSITY	ERA453992		public	DB2BAA15A96F68507CFAE43530D40F74	ADDB3523C4049436FC4CC61F8AA8352D
ERR952128	2864980	572996000	2864980	200	313		http://sra-download.ncbi.nlm.nih.gov/srapub/ERR952128	ERX1031098	2012_SOL_SM3912	RNA-Seq	RANDOM	TRANSCRIPTOMIC	PAIRED	180	0	ILLUMINA	Illumina HiSeq 2500	ERP010925	PRJEB9781		288907	ERS785266	SAMEA3473787	simple	35525	Daphnia magna	None							no					EDINBURGH UNIVERSITY	ERA453992		public	6ED10D4006455DCB080795BA72834655	9D28D5CACF0EE4F2A06AB3F6DF220263
ERR952377	3527088	705417600	3527088	200	416		http://sra-download.ncbi.nlm.nih.gov/srapub/ERR952377	ERX1031347	2012_SOL_SM3912	RNA-Seq	RANDOM	TRANSCRIPTOMIC	PAIRED	180	0	ILLUMINA	Illumina HiSeq 2500	ERP010925	PRJEB9781		288907	ERS785266	SAMEA3473787	simple	35525	Daphnia magna	None							no					EDINBURGH UNIVERSITY	ERA453992		public	C5D2A4E37E92235454E87794B64909EC	7ECE8E27F1CA69A8D98171265E663922
ERR952043	2709574	541914800	2709574	200	291		http://sra-download.ncbi.nlm.nih.gov/srapub/ERR952043	ERX1031013	2012_SOL_SM3912	RNA-Seq	RANDOM	TRANSCRIPTOMIC	PAIRED	180	0	ILLUMINA	Illumina HiSeq 2500	ERP010925	PRJEB9781		288907	ERS785266	SAMEA3473787	simple	35525	Daphnia magna	None							no					EDINBURGH UNIVERSITY	ERA453992		public	73183158FB47DAE552D2214786197A5B	A102A6F1A747CCD2B1C158360B0B0A70
ERR952074	2911266	582253200	2911266	200	322		http://sra-download.ncbi.nlm.nih.gov/srapub/ERR952074	ERX1031044	2012_SOL_SM3912	RNA-Seq	RANDOM	TRANSCRIPTOMIC	PAIRED	180	0	ILLUMINA	Illumina HiSeq 2500	ERP010925	PRJEB9781		288907	ERS785266	SAMEA3473787	simple	35525	Daphnia magna	None							no					EDINBURGH UNIVERSITY	ERA453992		public	D4D54B0F13E9F8A07C1B02A16BE1F4F1	8417760E8343D9D9A34EC6AF3709B3B0
ERR952020	2440254	488050800	2440254	200	256		http://sra-download.ncbi.nlm.nih.gov/srapub/ERR952020	ERX1030990	2012_SOL_SM3912	RNA-Seq	RANDOM	TRANSCRIPTOMIC	PAIRED	180	0	ILLUMINA	Illumina HiSeq 2500	ERP010925	PRJEB9781		288907	ERS785266	SAMEA3473787	simple	35525	Daphnia magna	None							no					EDINBURGH UNIVERSITY	ERA453992		public	B0645362DE1C1F1890AE1BBDCC7734D0	AE1906A0519105D180A78ABAE499E3B2
ERR952028	3017148	603429600	3017148	200	335		http://sra-download.ncbi.nlm.nih.gov/srapub/ERR952028	ERX1030998	2012_SOL_SM3912	RNA-Seq	RANDOM	TRANSCRIPTOMIC	PAIRED	180	0	ILLUMINA	Illumina HiSeq 2500	ERP010925	PRJEB9781		288907	ERS785266	SAMEA3473787	simple	35525	Daphnia magna	None							no					EDINBURGH UNIVERSITY	ERA453992		public	6ACA00E08468AF8CB7401D149B170752	1B3411EF5CBACF6B46624CD95B828188
ERR952250	2771063	554212600	2771063	200	300		http://sra-download.ncbi.nlm.nih.gov/srapub/ERR952250	ERX1031220	2012_SOL_SM3912	RNA-Seq	RANDOM	TRANSCRIPTOMIC	PAIRED	180	0	ILLUMINA	Illumina HiSeq 2500	ERP010925	PRJEB9781		288907	ERS785266	SAMEA3473787	simple	35525	Daphnia magna	None							no					EDINBURGH UNIVERSITY	ERA453992		public	52F927D14CE26609AA9767BBDAFAF443	BB73DD5048D9C32CAF6A127C688364D9
ERR952254	3488351	697670200	3488351	200	404		http://sra-download.ncbi.nlm.nih.gov/srapub/ERR952254	ERX1031224	2012_SOL_SM3912	RNA-Seq	RANDOM	TRANSCRIPTOMIC	PAIRED	180	0	ILLUMINA	Illumina HiSeq 2500	ERP010925	PRJEB9781		288907	ERS785266	SAMEA3473787	simple	35525	Daphnia magna	None							no					EDINBURGH UNIVERSITY	ERA453992		public	FD4ABA216245C3F301B993F604635FF3	0312DD3EA8A42283C9F76287EF7CE186
ERR952211	3017663	603532600	3017663	200	345		http://sra-download.ncbi.nlm.nih.gov/srapub/ERR952211	ERX1031181	2012_SOL_SM3912	RNA-Seq	RANDOM	TRANSCRIPTOMIC	PAIRED	180	0	ILLUMINA	Illumina HiSeq 2500	ERP010925	PRJEB9781		288907	ERS785266	SAMEA3473787	simple	35525	Daphnia magna	None							no					EDINBURGH UNIVERSITY	ERA453992		public	72FF03DF6CEC7B01AE1EC6796475F8AA	32AAF438052513BC1C436B40180E0166
ERR952196	4323524	864704800	4323524	200	509		http://sra-download.ncbi.nlm.nih.gov/srapub/ERR952196	ERX1031166	2012_SOL_SM3902	RNA-Seq	RANDOM	TRANSCRIPTOMIC	PAIRED	180	0	ILLUMINA	Illumina HiSeq 2500	ERP010925	PRJEB9781		288907	ERS785267	SAMEA3473788	simple	35525	Daphnia magna	None							no					EDINBURGH UNIVERSITY	ERA453992		public	D9198F826D2B45C475125A3382EED6CD	FEDAFF9D91E844F494004B405A13D39B
ERR952139	3056209	611241800	3056209	200	321		http://sra-download.ncbi.nlm.nih.gov/srapub/ERR952139	ERX1031109	2012_SOL_SM3902	RNA-Seq	RANDOM	TRANSCRIPTOMIC	PAIRED	180	0	ILLUMINA	Illumina HiSeq 2500	ERP010925	PRJEB9781		288907	ERS785267	SAMEA3473788	simple	35525	Daphnia magna	None							no					EDINBURGH UNIVERSITY	ERA453992		public	4085ADA54A50CFBE765D8281BBCCA08F	9E7B979E6E91C8DBF65AAE6B052DA882
ERR952392	4353972	870794400	4353972	200	490		http://sra-download.ncbi.nlm.nih.gov/srapub/ERR952392	ERX1031362	2012_SOL_SM3902	RNA-Seq	RANDOM	TRANSCRIPTOMIC	PAIRED	180	0	ILLUMINA	Illumina HiSeq 2500	ERP010925	PRJEB9781		288907	ERS785267	SAMEA3473788	simple	35525	Daphnia magna	None							no					EDINBURGH UNIVERSITY	ERA453992		public	D555FDB7F47C2A952F6FFC9C16F150FD	86943DBA9341AF60BA20049952335317
ERR952413	3676609	735321800	3676609	200	402		http://sra-download.ncbi.nlm.nih.gov/srapub/ERR952413	ERX1031383	2012_SOL_SM3902	RNA-Seq	RANDOM	TRANSCRIPTOMIC	PAIRED	180	0	ILLUMINA	Illumina HiSeq 2500	ERP010925	PRJEB9781		288907	ERS785267	SAMEA3473788	simple	35525	Daphnia magna	None							no					EDINBURGH UNIVERSITY	ERA453992		public	42287F3ED044A445BBEFF80366A5C442	773F283BEF20C98981B869723FC13E08
ERR952341	3751818	750363600	3751818	200	415		http://sra-download.ncbi.nlm.nih.gov/srapub/ERR952341	ERX1031311	2012_SOL_SM3902	RNA-Seq	RANDOM	TRANSCRIPTOMIC	PAIRED	180	0	ILLUMINA	Illumina HiSeq 2500	ERP010925	PRJEB9781		288907	ERS785267	SAMEA3473788	simple	35525	Daphnia magna	None							no					EDINBURGH UNIVERSITY	ERA453992		public	CBDBE1076912B5CB23477EBA25C2219F	9EEF71E6785F911BEB7977BF1331B258
ERR951996	3523853	704770600	3523853	200	382		http://sra-download.ncbi.nlm.nih.gov/srapub/ERR951996	ERX1030966	2012_SOL_SM3902	RNA-Seq	RANDOM	TRANSCRIPTOMIC	PAIRED	180	0	ILLUMINA	Illumina HiSeq 2500	ERP010925	PRJEB9781		288907	ERS785267	SAMEA3473788	simple	35525	Daphnia magna	None							no					EDINBURGH UNIVERSITY	ERA453992		public	0DEF51B6C625150B2656B710B6263B31	DF6BE4DDB20C88BAC7490E9FA190CC03
ERR952005	4256126	851225200	4256126	200	492		http://sra-download.ncbi.nlm.nih.gov/srapub/ERR952005	ERX1030975	2012_SOL_SM3902	RNA-Seq	RANDOM	TRANSCRIPTOMIC	PAIRED	180	0	ILLUMINA	Illumina HiSeq 2500	ERP010925	PRJEB9781		288907	ERS785267	SAMEA3473788	simple	35525	Daphnia magna	None							no					EDINBURGH UNIVERSITY	ERA453992		public	C62D43EA1A6FBCE276756007BBE75AD3	3D952ABC2C3912C46AD8E88174FAF64E
ERR952314	3901815	780363000	3901815	200	433		http://sra-download.ncbi.nlm.nih.gov/srapub/ERR952314	ERX1031284	2012_SOL_SM3902	RNA-Seq	RANDOM	TRANSCRIPTOMIC	PAIRED	180	0	ILLUMINA	Illumina HiSeq 2500	ERP010925	PRJEB9781		288907	ERS785267	SAMEA3473788	simple	35525	Daphnia magna	None							no					EDINBURGH UNIVERSITY	ERA453992		public	E88290E9529F6AC1CF7B7C93B68E3BB8	4055AE1DEC81878CBC15C316B46E828C
ERR952323	3426930	685386000	3426930	200	368		http://sra-download.ncbi.nlm.nih.gov/srapub/ERR952323	ERX1031293	2012_SOL_SM3902	RNA-Seq	RANDOM	TRANSCRIPTOMIC	PAIRED	180	0	ILLUMINA	Illumina HiSeq 2500	ERP010925	PRJEB9781		288907	ERS785267	SAMEA3473788	simple	35525	Daphnia magna	None							no					EDINBURGH UNIVERSITY	ERA453992		public	6EA5980713D4B1E6DBDB9A6A5D82697F	688E955E02243741CFAE0BE832772A03
ERR951961	4518485	903697000	4518485	200	516		http://sra-download.ncbi.nlm.nih.gov/srapub/ERR951961	ERX1030931	2012_SOL_SM3902	RNA-Seq	RANDOM	TRANSCRIPTOMIC	PAIRED	180	0	ILLUMINA	Illumina HiSeq 2500	ERP010925	PRJEB9781		288907	ERS785267	SAMEA3473788	simple	35525	Daphnia magna	None							no					EDINBURGH UNIVERSITY	ERA453992		public	BB9AC88B40176060A8DA9F7CE4FAF173	8302688975E4586C51BC32DB763D1FF8
ERR952129	3111497	622299400	3111497	200	367		http://sra-download.ncbi.nlm.nih.gov/srapub/ERR952129	ERX1031099	2012_SOL_SM3878	RNA-Seq	RANDOM	TRANSCRIPTOMIC	PAIRED	180	0	ILLUMINA	Illumina HiSeq 2500	ERP010925	PRJEB9781		288907	ERS785268	SAMEA3473789	simple	35525	Daphnia magna	None							no					EDINBURGH UNIVERSITY	ERA453992		public	FF2CC91D79C6153C0C7C2D91D710CC8E	C2586AFCDE3F56028CF6916821AAA276
ERR952061	2577626	515525200	2577626	200	282		http://sra-download.ncbi.nlm.nih.gov/srapub/ERR952061	ERX1031031	2012_SOL_SM3878	RNA-Seq	RANDOM	TRANSCRIPTOMIC	PAIRED	180	0	ILLUMINA	Illumina HiSeq 2500	ERP010925	PRJEB9781		288907	ERS785268	SAMEA3473789	simple	35525	Daphnia magna	None							no					EDINBURGH UNIVERSITY	ERA453992		public	9658B4E1887DC2B7E015B2699BBB1A72	43B7645736F50AA55906C48472D56785
ERR952334	2892579	578515800	2892579	200	330		http://sra-download.ncbi.nlm.nih.gov/srapub/ERR952334	ERX1031304	2012_SOL_SM3878	RNA-Seq	RANDOM	TRANSCRIPTOMIC	PAIRED	180	0	ILLUMINA	Illumina HiSeq 2500	ERP010925	PRJEB9781		288907	ERS785268	SAMEA3473789	simple	35525	Daphnia magna	None							no					EDINBURGH UNIVERSITY	ERA453992		public	E401B21A6F3E0DF90742A5886EA66F74	57DB7AB26D375B9EDF42DA16188BBEDD
ERR952359	2486303	497260600	2486303	200	269		http://sra-download.ncbi.nlm.nih.gov/srapub/ERR952359	ERX1031329	2012_SOL_SM3878	RNA-Seq	RANDOM	TRANSCRIPTOMIC	PAIRED	180	0	ILLUMINA	Illumina HiSeq 2500	ERP010925	PRJEB9781		288907	ERS785268	SAMEA3473789	simple	35525	Daphnia magna	None							no					EDINBURGH UNIVERSITY	ERA453992		public	D641B017E5CDCE1238480AB2D300A14A	4214C4026BF773BDF901E6A5F4300646
ERR952367	3072941	614588200	3072941	200	356		http://sra-download.ncbi.nlm.nih.gov/srapub/ERR952367	ERX1031337	2012_SOL_SM3878	RNA-Seq	RANDOM	TRANSCRIPTOMIC	PAIRED	180	0	ILLUMINA	Illumina HiSeq 2500	ERP010925	PRJEB9781		288907	ERS785268	SAMEA3473789	simple	35525	Daphnia magna	None							no					EDINBURGH UNIVERSITY	ERA453992		public	5ACAB092163DCA37BB91A46AECB67620	A5B30A42610CD222E9DC6D5A67799A53
ERR952276	2774364	554872800	2774364	200	313		http://sra-download.ncbi.nlm.nih.gov/srapub/ERR952276	ERX1031246	2012_SOL_SM3878	RNA-Seq	RANDOM	TRANSCRIPTOMIC	PAIRED	180	0	ILLUMINA	Illumina HiSeq 2500	ERP010925	PRJEB9781		288907	ERS785268	SAMEA3473789	simple	35525	Daphnia magna	None							no					EDINBURGH UNIVERSITY	ERA453992		public	86E97653891DDE6235ED170B22ABE16A	5E1439596B5F1A26A10D2E7747E3663F
ERR951957	2721050	544210000	2721050	200	303		http://sra-download.ncbi.nlm.nih.gov/srapub/ERR951957	ERX1030927	2012_SOL_SM3878	RNA-Seq	RANDOM	TRANSCRIPTOMIC	PAIRED	180	0	ILLUMINA	Illumina HiSeq 2500	ERP010925	PRJEB9781		288907	ERS785268	SAMEA3473789	simple	35525	Daphnia magna	None							no					EDINBURGH UNIVERSITY	ERA453992		public	EDBF05379DE68AEE055F1B23A9AB199B	8D25C275B1D442717A83EAB3066285D8
ERR952238	2624894	524978800	2624894	200	291		http://sra-download.ncbi.nlm.nih.gov/srapub/ERR952238	ERX1031208	2012_SOL_SM3878	RNA-Seq	RANDOM	TRANSCRIPTOMIC	PAIRED	180	0	ILLUMINA	Illumina HiSeq 2500	ERP010925	PRJEB9781		288907	ERS785268	SAMEA3473789	simple	35525	Daphnia magna	None							no					EDINBURGH UNIVERSITY	ERA453992		public	E059AFF231E37D4645E1EB31550D9C6C	D1EE70BBF22D8C8A7E7D2E3551D0A8DD
ERR951934	2184396	436879200	2184396	200	229		http://sra-download.ncbi.nlm.nih.gov/srapub/ERR951934	ERX1030904	2012_SOL_SM3878	RNA-Seq	RANDOM	TRANSCRIPTOMIC	PAIRED	180	0	ILLUMINA	Illumina HiSeq 2500	ERP010925	PRJEB9781		288907	ERS785268	SAMEA3473789	simple	35525	Daphnia magna	None							no					EDINBURGH UNIVERSITY	ERA453992		public	59DC0953AED562D95CA5246E28A78FD0	06B14C7F57B1CEDEC4E9C024BC362902
ERR952204	2434344	486868800	2434344	200	261		http://sra-download.ncbi.nlm.nih.gov/srapub/ERR952204	ERX1031174	2012_SOL_SM3878	RNA-Seq	RANDOM	TRANSCRIPTOMIC	PAIRED	180	0	ILLUMINA	Illumina HiSeq 2500	ERP010925	PRJEB9781		288907	ERS785268	SAMEA3473789	simple	35525	Daphnia magna	None							no					EDINBURGH UNIVERSITY	ERA453992		public	33169C4D00E57803EFF609309FA46914	EA03D6E92BBAFE820B578B100F7604A1
ERR952199	2153931	430786200	2153931	200	232		http://sra-download.ncbi.nlm.nih.gov/srapub/ERR952199	ERX1031169	2012_SOL_SM3919	RNA-Seq	RANDOM	TRANSCRIPTOMIC	PAIRED	180	0	ILLUMINA	Illumina HiSeq 2500	ERP010925	PRJEB9781		288907	ERS785269	SAMEA3473790	simple	35525	Daphnia magna	None							no					EDINBURGH UNIVERSITY	ERA453992		public	B5AA7A812935861DFAFBA1D257D65830	89DD19DB9EC977244ABCEA75F9625B76
ERR952056	2304454	460890800	2304454	200	252		http://sra-download.ncbi.nlm.nih.gov/srapub/ERR952056	ERX1031026	2012_SOL_SM3919	RNA-Seq	RANDOM	TRANSCRIPTOMIC	PAIRED	180	0	ILLUMINA	Illumina HiSeq 2500	ERP010925	PRJEB9781		288907	ERS785269	SAMEA3473790	simple	35525	Daphnia magna	None							no					EDINBURGH UNIVERSITY	ERA453992		public	23D4EC664431BC747E645111760ADE7F	87AD02908C07C9828B5B9178F78E782D
ERR952327	2825085	565017000	2825085	200	323		http://sra-download.ncbi.nlm.nih.gov/srapub/ERR952327	ERX1031297	2012_SOL_SM3919	RNA-Seq	RANDOM	TRANSCRIPTOMIC	PAIRED	180	0	ILLUMINA	Illumina HiSeq 2500	ERP010925	PRJEB9781		288907	ERS785269	SAMEA3473790	simple	35525	Daphnia magna	None							no					EDINBURGH UNIVERSITY	ERA453992		public	CF92CB015C809777FDBA585C387723C4	CDD24D09D8B5FFA5ECCEEC27D3CD6198
ERR952355	2208209	441641800	2208209	200	240		http://sra-download.ncbi.nlm.nih.gov/srapub/ERR952355	ERX1031325	2012_SOL_SM3919	RNA-Seq	RANDOM	TRANSCRIPTOMIC	PAIRED	180	0	ILLUMINA	Illumina HiSeq 2500	ERP010925	PRJEB9781		288907	ERS785269	SAMEA3473790	simple	35525	Daphnia magna	None							no					EDINBURGH UNIVERSITY	ERA453992		public	1DE755D1BAACC0D35F5440F9C4D25636	17B1E5BDB42C46D28C315FFC40214364
ERR952374	2824820	564964000	2824820	200	327		http://sra-download.ncbi.nlm.nih.gov/srapub/ERR952374	ERX1031344	2012_SOL_SM3919	RNA-Seq	RANDOM	TRANSCRIPTOMIC	PAIRED	180	0	ILLUMINA	Illumina HiSeq 2500	ERP010925	PRJEB9781		288907	ERS785269	SAMEA3473790	simple	35525	Daphnia magna	None							no					EDINBURGH UNIVERSITY	ERA453992		public	A95A4BA5703F22C3DB83082A73EB6951	95345B59F722192E58596F5AF07D2376
ERR952273	2725877	545175400	2725877	200	308		http://sra-download.ncbi.nlm.nih.gov/srapub/ERR952273	ERX1031243	2012_SOL_SM3919	RNA-Seq	RANDOM	TRANSCRIPTOMIC	PAIRED	180	0	ILLUMINA	Illumina HiSeq 2500	ERP010925	PRJEB9781		288907	ERS785269	SAMEA3473790	simple	35525	Daphnia magna	None							no					EDINBURGH UNIVERSITY	ERA453992		public	70062CF27E019169028761F429DD7D18	9FE198F077DC49A33C88BD56C9FA0522
ERR952308	2863700	572740000	2863700	200	338		http://sra-download.ncbi.nlm.nih.gov/srapub/ERR952308	ERX1031278	2012_SOL_SM3919	RNA-Seq	RANDOM	TRANSCRIPTOMIC	PAIRED	180	0	ILLUMINA	Illumina HiSeq 2500	ERP010925	PRJEB9781		288907	ERS785269	SAMEA3473790	simple	35525	Daphnia magna	None							no					EDINBURGH UNIVERSITY	ERA453992		public	2AA6B794A99325F98DBEC1E8CFC536B4	69C897659A2FD7F5FDC82A7B7E91590B
ERR951960	2440637	488127400	2440637	200	271		http://sra-download.ncbi.nlm.nih.gov/srapub/ERR951960	ERX1030930	2012_SOL_SM3919	RNA-Seq	RANDOM	TRANSCRIPTOMIC	PAIRED	180	0	ILLUMINA	Illumina HiSeq 2500	ERP010925	PRJEB9781		288907	ERS785269	SAMEA3473790	simple	35525	Daphnia magna	None							no					EDINBURGH UNIVERSITY	ERA453992		public	87B0D24EF23B13974DD6C5E8FCE4E9E5	609F001146A79167369EA2DEB46C31A4
ERR952241	2348824	469764800	2348824	200	260		http://sra-download.ncbi.nlm.nih.gov/srapub/ERR952241	ERX1031211	2012_SOL_SM3919	RNA-Seq	RANDOM	TRANSCRIPTOMIC	PAIRED	180	0	ILLUMINA	Illumina HiSeq 2500	ERP010925	PRJEB9781		288907	ERS785269	SAMEA3473790	simple	35525	Daphnia magna	None							no					EDINBURGH UNIVERSITY	ERA453992		public	5A951673368851C40FF6C67CC47CEA55	EBCDE83EB1C669D4DD7F78CD4CBA6489
ERR951931	1924641	384928200	1924641	200	202		http://sra-download.ncbi.nlm.nih.gov/srapub/ERR951931	ERX1030901	2012_SOL_SM3919	RNA-Seq	RANDOM	TRANSCRIPTOMIC	PAIRED	180	0	ILLUMINA	Illumina HiSeq 2500	ERP010925	PRJEB9781		288907	ERS785269	SAMEA3473790	simple	35525	Daphnia magna	None							no					EDINBURGH UNIVERSITY	ERA453992		public	74EE45003E75700E7735946446AE9519	878A7D21D116A7F34E9C27911FBB4309
ERR952193	3954695	790939000	3954695	200	466		http://sra-download.ncbi.nlm.nih.gov/srapub/ERR952193	ERX1031163	2012_SOL_SM3905	RNA-Seq	RANDOM	TRANSCRIPTOMIC	PAIRED	180	0	ILLUMINA	Illumina HiSeq 2500	ERP010925	PRJEB9781		288907	ERS785270	SAMEA3473791	simple	35525	Daphnia magna	None							no					EDINBURGH UNIVERSITY	ERA453992		public	D7FF1DB1131B5AA790CFB318215B826F	A0B1424EA5892FE04A00A3AF61E9EE27
ERR952131	2779214	555842800	2779214	200	292		http://sra-download.ncbi.nlm.nih.gov/srapub/ERR952131	ERX1031101	2012_SOL_SM3905	RNA-Seq	RANDOM	TRANSCRIPTOMIC	PAIRED	180	0	ILLUMINA	Illumina HiSeq 2500	ERP010925	PRJEB9781		288907	ERS785270	SAMEA3473791	simple	35525	Daphnia magna	None							no					EDINBURGH UNIVERSITY	ERA453992		public	5421CA1892CAE06D310AA17BE2DECF4A	88E5A802C167CE98FB8DE120C6B797BA
ERR952395	3607103	721420600	3607103	200	406		http://sra-download.ncbi.nlm.nih.gov/srapub/ERR952395	ERX1031365	2012_SOL_SM3905	RNA-Seq	RANDOM	TRANSCRIPTOMIC	PAIRED	180	0	ILLUMINA	Illumina HiSeq 2500	ERP010925	PRJEB9781		288907	ERS785270	SAMEA3473791	simple	35525	Daphnia magna	None							no					EDINBURGH UNIVERSITY	ERA453992		public	CDDF8A8FE38A7F68023C0B9AA3C23584	CEE2091E255A2B9DBB506DAD4649F020
ERR952410	3301427	660285400	3301427	200	361		http://sra-download.ncbi.nlm.nih.gov/srapub/ERR952410	ERX1031380	2012_SOL_SM3905	RNA-Seq	RANDOM	TRANSCRIPTOMIC	PAIRED	180	0	ILLUMINA	Illumina HiSeq 2500	ERP010925	PRJEB9781		288907	ERS785270	SAMEA3473791	simple	35525	Daphnia magna	None							no					EDINBURGH UNIVERSITY	ERA453992		public	CE645EBB108BD5AEC770743843263AD8	8F0739FD76BEA5706B2AD2E3E8073380
ERR952326	3105793	621158600	3105793	200	334		http://sra-download.ncbi.nlm.nih.gov/srapub/ERR952326	ERX1031296	2012_SOL_SM3905	RNA-Seq	RANDOM	TRANSCRIPTOMIC	PAIRED	180	0	ILLUMINA	Illumina HiSeq 2500	ERP010925	PRJEB9781		288907	ERS785270	SAMEA3473791	simple	35525	Daphnia magna	None							no					EDINBURGH UNIVERSITY	ERA453992		public	946E59BD24870237D65180CDA322F221	80A10906771DA20BD2558737FDD044B4
ERR952344	3369633	673926600	3369633	200	373		http://sra-download.ncbi.nlm.nih.gov/srapub/ERR952344	ERX1031314	2012_SOL_SM3905	RNA-Seq	RANDOM	TRANSCRIPTOMIC	PAIRED	180	0	ILLUMINA	Illumina HiSeq 2500	ERP010925	PRJEB9781		288907	ERS785270	SAMEA3473791	simple	35525	Daphnia magna	None							no					EDINBURGH UNIVERSITY	ERA453992		public	DBDD13EDD51E8E6C3F634906FB1B7C75	D52A1329368A4072AED188E6B93BF33D
ERR951999	3181139	636227800	3181139	200	345		http://sra-download.ncbi.nlm.nih.gov/srapub/ERR951999	ERX1030969	2012_SOL_SM3905	RNA-Seq	RANDOM	TRANSCRIPTOMIC	PAIRED	180	0	ILLUMINA	Illumina HiSeq 2500	ERP010925	PRJEB9781		288907	ERS785270	SAMEA3473791	simple	35525	Daphnia magna	None							no					EDINBURGH UNIVERSITY	ERA453992		public	83710667BFD9A4D1891FB7DB7DE56D4E	54AA77B868E63CD2F92CCE4E1DBF6100
ERR952008	3900576	780115200	3900576	200	451		http://sra-download.ncbi.nlm.nih.gov/srapub/ERR952008	ERX1030978	2012_SOL_SM3905	RNA-Seq	RANDOM	TRANSCRIPTOMIC	PAIRED	180	0	ILLUMINA	Illumina HiSeq 2500	ERP010925	PRJEB9781		288907	ERS785270	SAMEA3473791	simple	35525	Daphnia magna	None							no					EDINBURGH UNIVERSITY	ERA453992		public	F5D9EC941A0343A226844682B5759504	63C26A032D13D2D5E91E7CC0991B3666
ERR952311	3496679	699335800	3496679	200	388		http://sra-download.ncbi.nlm.nih.gov/srapub/ERR952311	ERX1031281	2012_SOL_SM3905	RNA-Seq	RANDOM	TRANSCRIPTOMIC	PAIRED	180	0	ILLUMINA	Illumina HiSeq 2500	ERP010925	PRJEB9781		288907	ERS785270	SAMEA3473791	simple	35525	Daphnia magna	None							no					EDINBURGH UNIVERSITY	ERA453992		public	CBF0E73F8905ED41329EF44860A6FF10	44E51F11268A9EFF5AA9C0C5F0549D11
ERR951964	3737242	747448400	3737242	200	427		http://sra-download.ncbi.nlm.nih.gov/srapub/ERR951964	ERX1030934	2012_SOL_SM3905	RNA-Seq	RANDOM	TRANSCRIPTOMIC	PAIRED	180	0	ILLUMINA	Illumina HiSeq 2500	ERP010925	PRJEB9781		288907	ERS785270	SAMEA3473791	simple	35525	Daphnia magna	None							no					EDINBURGH UNIVERSITY	ERA453992		public	0E60DA257F05476D9F60C2BE2CE02A5A	02E64863BB106A1FDA524FF2C757C22C
ERR952422	2750141	550028200	2750141	200	304		http://sra-download.ncbi.nlm.nih.gov/srapub/ERR952422	ERX1031392	2012_SOL_SM3910	RNA-Seq	RANDOM	TRANSCRIPTOMIC	PAIRED	180	0	ILLUMINA	Illumina HiSeq 2500	ERP010925	PRJEB9781		288907	ERS785271	SAMEA3473792	simple	35525	Daphnia magna	None							no					EDINBURGH UNIVERSITY	ERA453992		public	37536B664EA5F05F45B6817AACC9C489	88E281499EE743510C489AA3440DC52D
ERR952100	3241817	648363400	3241817	200	375		http://sra-download.ncbi.nlm.nih.gov/srapub/ERR952100	ERX1031070	2012_SOL_SM3910	RNA-Seq	RANDOM	TRANSCRIPTOMIC	PAIRED	180	0	ILLUMINA	Illumina HiSeq 2500	ERP010925	PRJEB9781		288907	ERS785271	SAMEA3473792	simple	35525	Daphnia magna	None							no					EDINBURGH UNIVERSITY	ERA453992		public	7FF5B11E13922556E7A1F559187E1AA2	614E95E8E39F926449F9E4CAE06EC95A
ERR952378	2291211	458242200	2291211	200	240		http://sra-download.ncbi.nlm.nih.gov/srapub/ERR952378	ERX1031348	2012_SOL_SM3910	RNA-Seq	RANDOM	TRANSCRIPTOMIC	PAIRED	180	0	ILLUMINA	Illumina HiSeq 2500	ERP010925	PRJEB9781		288907	ERS785271	SAMEA3473792	simple	35525	Daphnia magna	None							no					EDINBURGH UNIVERSITY	ERA453992		public	2975115B532DC53ACDA1C3B7FBD82AE9	E5CC8C1F6B4524A4B75A6FE5B0DC3991
ERR952396	2558110	511622000	2558110	200	275		http://sra-download.ncbi.nlm.nih.gov/srapub/ERR952396	ERX1031366	2012_SOL_SM3910	RNA-Seq	RANDOM	TRANSCRIPTOMIC	PAIRED	180	0	ILLUMINA	Illumina HiSeq 2500	ERP010925	PRJEB9781		288907	ERS785271	SAMEA3473792	simple	35525	Daphnia magna	None							no					EDINBURGH UNIVERSITY	ERA453992		public	53FE2F6ADED4A8DA015AF1DD06F30415	0436824538D88FD12348858C90991931
ERR952051	3092314	618462800	3092314	200	353		http://sra-download.ncbi.nlm.nih.gov/srapub/ERR952051	ERX1031021	2012_SOL_SM3910	RNA-Seq	RANDOM	TRANSCRIPTOMIC	PAIRED	180	0	ILLUMINA	Illumina HiSeq 2500	ERP010925	PRJEB9781		288907	ERS785271	SAMEA3473792	simple	35525	Daphnia magna	None							no					EDINBURGH UNIVERSITY	ERA453992		public	4152FC8F7D5BB89560C209FBBEB7E795	D7A1E8C5AE916020332434ED39851E75
ERR952076	2602694	520538800	2602694	200	282		http://sra-download.ncbi.nlm.nih.gov/srapub/ERR952076	ERX1031046	2012_SOL_SM3910	RNA-Seq	RANDOM	TRANSCRIPTOMIC	PAIRED	180	0	ILLUMINA	Illumina HiSeq 2500	ERP010925	PRJEB9781		288907	ERS785271	SAMEA3473792	simple	35525	Daphnia magna	None							no					EDINBURGH UNIVERSITY	ERA453992		public	AB3055213B54E9760D6F814A107CBE4C	2642AE724966B7E8EFBCC0783A1B2EDE
ERR952352	2853379	570675800	2853379	200	316		http://sra-download.ncbi.nlm.nih.gov/srapub/ERR952352	ERX1031322	2012_SOL_SM3910	RNA-Seq	RANDOM	TRANSCRIPTOMIC	PAIRED	180	0	ILLUMINA	Illumina HiSeq 2500	ERP010925	PRJEB9781		288907	ERS785271	SAMEA3473792	simple	35525	Daphnia magna	None							no					EDINBURGH UNIVERSITY	ERA453992		public	5902EB0D418BD771C6AE3DB745CE248D	A8A814B2BB5FB711221AC5545BA90099
ERR952026	3285978	657195600	3285978	200	387		http://sra-download.ncbi.nlm.nih.gov/srapub/ERR952026	ERX1030996	2012_SOL_SM3910	RNA-Seq	RANDOM	TRANSCRIPTOMIC	PAIRED	180	0	ILLUMINA	Illumina HiSeq 2500	ERP010925	PRJEB9781		288907	ERS785271	SAMEA3473792	simple	35525	Daphnia magna	None							no					EDINBURGH UNIVERSITY	ERA453992		public	40FEE3C32A3EF8C1BC024F2243191F66	347C1CABBB7DDC88839043EFFF45F33D
ERR952290	2699900	539980000	2699900	200	295		http://sra-download.ncbi.nlm.nih.gov/srapub/ERR952290	ERX1031260	2012_SOL_SM3910	RNA-Seq	RANDOM	TRANSCRIPTOMIC	PAIRED	180	0	ILLUMINA	Illumina HiSeq 2500	ERP010925	PRJEB9781		288907	ERS785271	SAMEA3473792	simple	35525	Daphnia magna	None							no					EDINBURGH UNIVERSITY	ERA453992		public	B6D9687863A569C72050D0AD30BD20AE	7D739D7E37896BEC88D2797DA96203DD
ERR951971	2967498	593499600	2967498	200	334		http://sra-download.ncbi.nlm.nih.gov/srapub/ERR951971	ERX1030941	2012_SOL_SM3910	RNA-Seq	RANDOM	TRANSCRIPTOMIC	PAIRED	180	0	ILLUMINA	Illumina HiSeq 2500	ERP010925	PRJEB9781		288907	ERS785271	SAMEA3473792	simple	35525	Daphnia magna	None							no					EDINBURGH UNIVERSITY	ERA453992		public	851B1AD84B641A8D2D66A82655B53600	4FC2111904A6B2183983FFBAC743D87B
ERR952154	3406862	681372400	3406862	200	402		http://sra-download.ncbi.nlm.nih.gov/srapub/ERR952154	ERX1031124	2012_SOL_SM3889	RNA-Seq	RANDOM	TRANSCRIPTOMIC	PAIRED	180	0	ILLUMINA	Illumina HiSeq 2500	ERP010925	PRJEB9781		288907	ERS785272	SAMEA3473793	simple	35525	Daphnia magna	None							no					EDINBURGH UNIVERSITY	ERA453992		public	D259AB4584D89D091EC4AD0EFCEC9D43	F2D90BB92D282DD8E703869203181BFB
ERR952181	2365562	473112400	2365562	200	249		http://sra-download.ncbi.nlm.nih.gov/srapub/ERR952181	ERX1031151	2012_SOL_SM3889	RNA-Seq	RANDOM	TRANSCRIPTOMIC	PAIRED	180	0	ILLUMINA	Illumina HiSeq 2500	ERP010925	PRJEB9781		288907	ERS785272	SAMEA3473793	simple	35525	Daphnia magna	None							no					EDINBURGH UNIVERSITY	ERA453992		public	1BB969DC094A3273D41CD7EB80FC061D	2CC41CA2B3EEA7A2D7DD9487E4FD072E
ERR952421	2817213	563442600	2817213	200	312		http://sra-download.ncbi.nlm.nih.gov/srapub/ERR952421	ERX1031391	2012_SOL_SM3889	RNA-Seq	RANDOM	TRANSCRIPTOMIC	PAIRED	180	0	ILLUMINA	Illumina HiSeq 2500	ERP010925	PRJEB9781		288907	ERS785272	SAMEA3473793	simple	35525	Daphnia magna	None							no					EDINBURGH UNIVERSITY	ERA453992		public	801523D4DE747EF66E5E17522E8C67A3	0255F41F58AC975FCDAD5D911B11A1CE
ERR952107	3365681	673136200	3365681	200	390		http://sra-download.ncbi.nlm.nih.gov/srapub/ERR952107	ERX1031077	2012_SOL_SM3889	RNA-Seq	RANDOM	TRANSCRIPTOMIC	PAIRED	180	0	ILLUMINA	Illumina HiSeq 2500	ERP010925	PRJEB9781		288907	ERS785272	SAMEA3473793	simple	35525	Daphnia magna	None							no					EDINBURGH UNIVERSITY	ERA453992		public	02EE40BD47E3A551CE406111483FE991	E5FFC38D71C0623C8C255D138A4EB03F
ERR952403	2631958	526391600	2631958	200	283		http://sra-download.ncbi.nlm.nih.gov/srapub/ERR952403	ERX1031373	2012_SOL_SM3889	RNA-Seq	RANDOM	TRANSCRIPTOMIC	PAIRED	180	0	ILLUMINA	Illumina HiSeq 2500	ERP010925	PRJEB9781		288907	ERS785272	SAMEA3473793	simple	35525	Daphnia magna	None							no					EDINBURGH UNIVERSITY	ERA453992		public	134C5BF8839194C6325449E4ACAA8803	B77BA036EFC82228DD18966CE9983108
ERR952050	3116883	623376600	3116883	200	357		http://sra-download.ncbi.nlm.nih.gov/srapub/ERR952050	ERX1031020	2012_SOL_SM3889	RNA-Seq	RANDOM	TRANSCRIPTOMIC	PAIRED	180	0	ILLUMINA	Illumina HiSeq 2500	ERP010925	PRJEB9781		288907	ERS785272	SAMEA3473793	simple	35525	Daphnia magna	None							no					EDINBURGH UNIVERSITY	ERA453992		public	45B46DF05144AC2F333BFDF8F6FD2808	C54F81E0976EE5C7D1BF7B4AC12B1AF2
ERR952083	2677722	535544400	2677722	200	290		http://sra-download.ncbi.nlm.nih.gov/srapub/ERR952083	ERX1031053	2012_SOL_SM3889	RNA-Seq	RANDOM	TRANSCRIPTOMIC	PAIRED	180	0	ILLUMINA	Illumina HiSeq 2500	ERP010925	PRJEB9781		288907	ERS785272	SAMEA3473793	simple	35525	Daphnia magna	None							no					EDINBURGH UNIVERSITY	ERA453992		public	E6E593B8C949B5D1BE354B95E21F8E98	05CBE2D6DC355E52554FCB2605FD35C7
ERR952353	2922373	584474600	2922373	200	325		http://sra-download.ncbi.nlm.nih.gov/srapub/ERR952353	ERX1031323	2012_SOL_SM3889	RNA-Seq	RANDOM	TRANSCRIPTOMIC	PAIRED	180	0	ILLUMINA	Illumina HiSeq 2500	ERP010925	PRJEB9781		288907	ERS785272	SAMEA3473793	simple	35525	Daphnia magna	None							no					EDINBURGH UNIVERSITY	ERA453992		public	BE67D4797E17678503D272C9CC20C665	89FCB54DCDB3C6437A6FA341F2A0DD07
ERR952283	2776329	555265800	2776329	200	304		http://sra-download.ncbi.nlm.nih.gov/srapub/ERR952283	ERX1031253	2012_SOL_SM3889	RNA-Seq	RANDOM	TRANSCRIPTOMIC	PAIRED	180	0	ILLUMINA	Illumina HiSeq 2500	ERP010925	PRJEB9781		288907	ERS785272	SAMEA3473793	simple	35525	Daphnia magna	None							no					EDINBURGH UNIVERSITY	ERA453992		public	CC02BBFE91F6FEA08D17E28694FB0D81	D8089806BBB2F436844953C6CE267C0B
ERR951987	2993480	598696000	2993480	200	338		http://sra-download.ncbi.nlm.nih.gov/srapub/ERR951987	ERX1030957	2012_SOL_SM3889	RNA-Seq	RANDOM	TRANSCRIPTOMIC	PAIRED	180	0	ILLUMINA	Illumina HiSeq 2500	ERP010925	PRJEB9781		288907	ERS785272	SAMEA3473793	simple	35525	Daphnia magna	None							no					EDINBURGH UNIVERSITY	ERA453992		public	94E6857679BCEE86937621CE375ABC90	0C7C7045DA72D627606C682AF02084BA
ERR952148	2218183	443636600	2218183	200	240		http://sra-download.ncbi.nlm.nih.gov/srapub/ERR952148	ERX1031118	2012_SOL_SM3880	RNA-Seq	RANDOM	TRANSCRIPTOMIC	PAIRED	180	0	ILLUMINA	Illumina HiSeq 2500	ERP010925	PRJEB9781		288907	ERS785273	SAMEA3473794	simple	35525	Daphnia magna	None							no					EDINBURGH UNIVERSITY	ERA453992		public	16AAA7813343E511654A5A2A3A7883E0	D4AADE8C854E83AD9CCAC281368E2574
ERR952063	2358838	471767600	2358838	200	259		http://sra-download.ncbi.nlm.nih.gov/srapub/ERR952063	ERX1031033	2012_SOL_SM3880	RNA-Seq	RANDOM	TRANSCRIPTOMIC	PAIRED	180	0	ILLUMINA	Illumina HiSeq 2500	ERP010925	PRJEB9781		288907	ERS785273	SAMEA3473794	simple	35525	Daphnia magna	None							no					EDINBURGH UNIVERSITY	ERA453992		public	EF89E888A3BCB62B8994AB14544DB3F1	AF41B828F6AB11DB669188E745D361F3
ERR952332	2765398	553079600	2765398	200	318		http://sra-download.ncbi.nlm.nih.gov/srapub/ERR952332	ERX1031302	2012_SOL_SM3880	RNA-Seq	RANDOM	TRANSCRIPTOMIC	PAIRED	180	0	ILLUMINA	Illumina HiSeq 2500	ERP010925	PRJEB9781		288907	ERS785273	SAMEA3473794	simple	35525	Daphnia magna	None							no					EDINBURGH UNIVERSITY	ERA453992		public	C416FF375E682C7D10B9AD004935AAF7	3847D2E923E442B02673A0BDA3FAE138
ERR952365	2269407	453881400	2269407	200	247		http://sra-download.ncbi.nlm.nih.gov/srapub/ERR952365	ERX1031335	2012_SOL_SM3880	RNA-Seq	RANDOM	TRANSCRIPTOMIC	PAIRED	180	0	ILLUMINA	Illumina HiSeq 2500	ERP010925	PRJEB9781		288907	ERS785273	SAMEA3473794	simple	35525	Daphnia magna	None							no					EDINBURGH UNIVERSITY	ERA453992		public	3873FD04323E000BDF6BB52D159539FB	60E43F5BE7B3B51A59410D45BDEF1C46
ERR952373	2675172	535034400	2675172	200	311		http://sra-download.ncbi.nlm.nih.gov/srapub/ERR952373	ERX1031343	2012_SOL_SM3880	RNA-Seq	RANDOM	TRANSCRIPTOMIC	PAIRED	180	0	ILLUMINA	Illumina HiSeq 2500	ERP010925	PRJEB9781		288907	ERS785273	SAMEA3473794	simple	35525	Daphnia magna	None							no					EDINBURGH UNIVERSITY	ERA453992		public	4E3E214F3FE4BB9A7B3580C93540DCF3	622312C5B1A6D2301B1EA63F5ACDBCB5
ERR952282	2692466	538493200	2692466	200	305		http://sra-download.ncbi.nlm.nih.gov/srapub/ERR952282	ERX1031252	2012_SOL_SM3880	RNA-Seq	RANDOM	TRANSCRIPTOMIC	PAIRED	180	0	ILLUMINA	Illumina HiSeq 2500	ERP010925	PRJEB9781		288907	ERS785273	SAMEA3473794	simple	35525	Daphnia magna	None							no					EDINBURGH UNIVERSITY	ERA453992		public	D41DED40BEF3BCBD95DD086CDCB66E5E	9FC37D39549D25ABCDD7B60BFCCB1C34
ERR952303	2711735	542347000	2711735	200	321		http://sra-download.ncbi.nlm.nih.gov/srapub/ERR952303	ERX1031273	2012_SOL_SM3880	RNA-Seq	RANDOM	TRANSCRIPTOMIC	PAIRED	180	0	ILLUMINA	Illumina HiSeq 2500	ERP010925	PRJEB9781		288907	ERS785273	SAMEA3473794	simple	35525	Daphnia magna	None							no					EDINBURGH UNIVERSITY	ERA453992		public	E2E9B6CA8CFB56AEC1DCF75B1C7FE1C4	2B514A3E683DA44D4856B060E8B85B41
ERR951951	2483904	496780800	2483904	200	278		http://sra-download.ncbi.nlm.nih.gov/srapub/ERR951951	ERX1030921	2012_SOL_SM3880	RNA-Seq	RANDOM	TRANSCRIPTOMIC	PAIRED	180	0	ILLUMINA	Illumina HiSeq 2500	ERP010925	PRJEB9781		288907	ERS785273	SAMEA3473794	simple	35525	Daphnia magna	None							no					EDINBURGH UNIVERSITY	ERA453992		public	B4B8EA0A0217A099FBCA90A8960694D4	0754F8D710E7789CEC6ABDD01F6941AE
ERR952236	2399075	479815000	2399075	200	268		http://sra-download.ncbi.nlm.nih.gov/srapub/ERR952236	ERX1031206	2012_SOL_SM3880	RNA-Seq	RANDOM	TRANSCRIPTOMIC	PAIRED	180	0	ILLUMINA	Illumina HiSeq 2500	ERP010925	PRJEB9781		288907	ERS785273	SAMEA3473794	simple	35525	Daphnia magna	None							no					EDINBURGH UNIVERSITY	ERA453992		public	A77B72F1500B768E6131959F57C5B660	E0D77449863080A74E475080BFDF5C6C
ERR951936	1997086	399417200	1997086	200	211		http://sra-download.ncbi.nlm.nih.gov/srapub/ERR951936	ERX1030906	2012_SOL_SM3880	RNA-Seq	RANDOM	TRANSCRIPTOMIC	PAIRED	180	0	ILLUMINA	Illumina HiSeq 2500	ERP010925	PRJEB9781		288907	ERS785273	SAMEA3473794	simple	35525	Daphnia magna	None							no					EDINBURGH UNIVERSITY	ERA453992		public	E157DBB200E829B89B0E8BA8D68E278D	1A6475F80487D4DDC83751C85DAB2878
ERR952146	3474272	694854400	3474272	200	390		http://sra-download.ncbi.nlm.nih.gov/srapub/ERR952146	ERX1031116	2012_SOL_SM3920	RNA-Seq	RANDOM	TRANSCRIPTOMIC	PAIRED	180	0	ILLUMINA	Illumina HiSeq 2500	ERP010925	PRJEB9781		288907	ERS785274	SAMEA3473795	simple	35525	Daphnia magna	None							no					EDINBURGH UNIVERSITY	ERA453992		public	21D487AA03192AA188E1631C9444BEB3	41315548458D563959D3C0D83F424C93
ERR952158	3211801	642360200	3211801	200	356		http://sra-download.ncbi.nlm.nih.gov/srapub/ERR952158	ERX1031128	2012_SOL_SM3920	RNA-Seq	RANDOM	TRANSCRIPTOMIC	PAIRED	180	0	ILLUMINA	Illumina HiSeq 2500	ERP010925	PRJEB9781		288907	ERS785274	SAMEA3473795	simple	35525	Daphnia magna	None							no					EDINBURGH UNIVERSITY	ERA453992		public	669BF4C5E14384B46DE816AA9A1155AA	7F26E7C1A191AD5BAD7E2E44CB47CA18
ERR952161	2908841	581768200	2908841	200	314		http://sra-download.ncbi.nlm.nih.gov/srapub/ERR952161	ERX1031131	2012_SOL_SM3920	RNA-Seq	RANDOM	TRANSCRIPTOMIC	PAIRED	180	0	ILLUMINA	Illumina HiSeq 2500	ERP010925	PRJEB9781		288907	ERS785274	SAMEA3473795	simple	35525	Daphnia magna	None							no					EDINBURGH UNIVERSITY	ERA453992		public	75512C240FDABD49C2B88A9E2D63AEE2	AA44D82CD89B455F9D3ACD9B9F95BF66
ERR952173	3549562	709912400	3549562	200	410		http://sra-download.ncbi.nlm.nih.gov/srapub/ERR952173	ERX1031143	2012_SOL_SM3920	RNA-Seq	RANDOM	TRANSCRIPTOMIC	PAIRED	180	0	ILLUMINA	Illumina HiSeq 2500	ERP010925	PRJEB9781		288907	ERS785274	SAMEA3473795	simple	35525	Daphnia magna	None							no					EDINBURGH UNIVERSITY	ERA453992		public	225AFF58535B928561BCB0872A77BE23	E3A2D58E22300832E44B6A317641E657
ERR952094	2529235	505847000	2529235	200	265		http://sra-download.ncbi.nlm.nih.gov/srapub/ERR952094	ERX1031064	2012_SOL_SM3920	RNA-Seq	RANDOM	TRANSCRIPTOMIC	PAIRED	180	0	ILLUMINA	Illumina HiSeq 2500	ERP010925	PRJEB9781		288907	ERS785274	SAMEA3473795	simple	35525	Daphnia magna	None							no					EDINBURGH UNIVERSITY	ERA453992		public	EB1FDBE6D48F2E28E14E997113D48281	DF87AB3FD428509A1FC9E31211AA4650
ERR952142	3092435	618487000	3092435	200	342		http://sra-download.ncbi.nlm.nih.gov/srapub/ERR952142	ERX1031112	2012_SOL_SM3920	RNA-Seq	RANDOM	TRANSCRIPTOMIC	PAIRED	180	0	ILLUMINA	Illumina HiSeq 2500	ERP010925	PRJEB9781		288907	ERS785274	SAMEA3473795	simple	35525	Daphnia magna	None							no					EDINBURGH UNIVERSITY	ERA453992		public	BA2B93331AD5572DABACE07226EF0FBF	01F9E59EA6CE390078CE4AEF6EB78E47
ERR951981	2822426	564485200	2822426	200	302		http://sra-download.ncbi.nlm.nih.gov/srapub/ERR951981	ERX1030951	2012_SOL_SM3920	RNA-Seq	RANDOM	TRANSCRIPTOMIC	PAIRED	180	0	ILLUMINA	Illumina HiSeq 2500	ERP010925	PRJEB9781		288907	ERS785274	SAMEA3473795	simple	35525	Daphnia magna	None							no					EDINBURGH UNIVERSITY	ERA453992		public	4E8A53B36F006F173D4A93DFF138D505	5337EBFB19ABF8705D43E1B5C2E217CF
ERR952227	3022706	604541200	3022706	200	329		http://sra-download.ncbi.nlm.nih.gov/srapub/ERR952227	ERX1031197	2012_SOL_SM3920	RNA-Seq	RANDOM	TRANSCRIPTOMIC	PAIRED	180	0	ILLUMINA	Illumina HiSeq 2500	ERP010925	PRJEB9781		288907	ERS785274	SAMEA3473795	simple	35525	Daphnia magna	None							no					EDINBURGH UNIVERSITY	ERA453992		public	E4A8CD9554FC1611D51D816E8FB5890F	E6D2C80684479AAFD3006C32741E9088
ERR952269	3573754	714750800	3573754	200	408		http://sra-download.ncbi.nlm.nih.gov/srapub/ERR952269	ERX1031239	2012_SOL_SM3920	RNA-Seq	RANDOM	TRANSCRIPTOMIC	PAIRED	180	0	ILLUMINA	Illumina HiSeq 2500	ERP010925	PRJEB9781		288907	ERS785274	SAMEA3473795	simple	35525	Daphnia magna	None							no					EDINBURGH UNIVERSITY	ERA453992		public	66BEA23544945741AD9423F59C70847C	7E3025F428503BB36D9346F84C62AD4E
ERR951945	3599298	719859600	3599298	200	423		http://sra-download.ncbi.nlm.nih.gov/srapub/ERR951945	ERX1030915	2012_SOL_SM3920	RNA-Seq	RANDOM	TRANSCRIPTOMIC	PAIRED	180	0	ILLUMINA	Illumina HiSeq 2500	ERP010925	PRJEB9781		288907	ERS785274	SAMEA3473795	simple	35525	Daphnia magna	None							no					EDINBURGH UNIVERSITY	ERA453992		public	AC10C97BF86D902921B1AC30AB8001D4	33EDF6A341E0567982A89FC04902F0DB
ERR952375	4334735	866947000	4334735	200	504		http://sra-download.ncbi.nlm.nih.gov/srapub/ERR952375	ERX1031345	2012_SOL_SM3918	RNA-Seq	RANDOM	TRANSCRIPTOMIC	PAIRED	180	0	ILLUMINA	Illumina HiSeq 2500	ERP010925	PRJEB9781		288907	ERS785275	SAMEA3473796	simple	35525	Daphnia magna	None							no					EDINBURGH UNIVERSITY	ERA453992		public	D99B667F0F67D5EACBA9DA2D80988DE8	CA61B6B47AD9820FA5FE85CA1C49D9F1
ERR952055	3519298	703859600	3519298	200	386		http://sra-download.ncbi.nlm.nih.gov/srapub/ERR952055	ERX1031025	2012_SOL_SM3918	RNA-Seq	RANDOM	TRANSCRIPTOMIC	PAIRED	180	0	ILLUMINA	Illumina HiSeq 2500	ERP010925	PRJEB9781		288907	ERS785275	SAMEA3473796	simple	35525	Daphnia magna	None							no					EDINBURGH UNIVERSITY	ERA453992		public	2205F48AA9F4714F470757B2D71EFF8C	B2640303D5DADA760DA4A00B5D929626
ERR952328	3880770	776154000	3880770	200	445		http://sra-download.ncbi.nlm.nih.gov/srapub/ERR952328	ERX1031298	2012_SOL_SM3918	RNA-Seq	RANDOM	TRANSCRIPTOMIC	PAIRED	180	0	ILLUMINA	Illumina HiSeq 2500	ERP010925	PRJEB9781		288907	ERS785275	SAMEA3473796	simple	35525	Daphnia magna	None							no					EDINBURGH UNIVERSITY	ERA453992		public	50CCCC3A629ED3D6085E470CB218214F	56B2B6B162FFA8EA94D50BBE3CFE696D
ERR952356	3393943	678788600	3393943	200	370		http://sra-download.ncbi.nlm.nih.gov/srapub/ERR952356	ERX1031326	2012_SOL_SM3918	RNA-Seq	RANDOM	TRANSCRIPTOMIC	PAIRED	180	0	ILLUMINA	Illumina HiSeq 2500	ERP010925	PRJEB9781		288907	ERS785275	SAMEA3473796	simple	35525	Daphnia magna	None							no					EDINBURGH UNIVERSITY	ERA453992		public	F17D6B3E73584B185E589B8AB75B1B6A	192EB1B6A9A91EC2996E902F39AC5E11
ERR952274	3680898	736179600	3680898	200	417		http://sra-download.ncbi.nlm.nih.gov/srapub/ERR952274	ERX1031244	2012_SOL_SM3918	RNA-Seq	RANDOM	TRANSCRIPTOMIC	PAIRED	180	0	ILLUMINA	Illumina HiSeq 2500	ERP010925	PRJEB9781		288907	ERS785275	SAMEA3473796	simple	35525	Daphnia magna	None							no					EDINBURGH UNIVERSITY	ERA453992		public	7E3D2D101C2F1976C959E3E0135B8A65	39A7D8B5C7FB8267BE3B5E16053C1BC5
ERR952307	4391288	878257600	4391288	200	519		http://sra-download.ncbi.nlm.nih.gov/srapub/ERR952307	ERX1031277	2012_SOL_SM3918	RNA-Seq	RANDOM	TRANSCRIPTOMIC	PAIRED	180	0	ILLUMINA	Illumina HiSeq 2500	ERP010925	PRJEB9781		288907	ERS785275	SAMEA3473796	simple	35525	Daphnia magna	None							no					EDINBURGH UNIVERSITY	ERA453992		public	6E5D797039FA2E60D90E24AA036F2DBB	A8827A1CB75CAC1843659F3B5E9CCCD4
ERR951959	3712847	742569400	3712847	200	414		http://sra-download.ncbi.nlm.nih.gov/srapub/ERR951959	ERX1030929	2012_SOL_SM3918	RNA-Seq	RANDOM	TRANSCRIPTOMIC	PAIRED	180	0	ILLUMINA	Illumina HiSeq 2500	ERP010925	PRJEB9781		288907	ERS785275	SAMEA3473796	simple	35525	Daphnia magna	None							no					EDINBURGH UNIVERSITY	ERA453992		public	02D8393C38BC5BA54EB4CE7A75C94955	CB3FE990C6E39AE416FC3927F9A8D7E2
ERR952242	3580574	716114800	3580574	200	398		http://sra-download.ncbi.nlm.nih.gov/srapub/ERR952242	ERX1031212	2012_SOL_SM3918	RNA-Seq	RANDOM	TRANSCRIPTOMIC	PAIRED	180	0	ILLUMINA	Illumina HiSeq 2500	ERP010925	PRJEB9781		288907	ERS785275	SAMEA3473796	simple	35525	Daphnia magna	None							no					EDINBURGH UNIVERSITY	ERA453992		public	C4BC3BACCEF5DA5AE0F69A8C5495EDC0	C1E047AD7313DA4BD684FFCFC48EDF47
ERR951930	2988729	597745800	2988729	200	315		http://sra-download.ncbi.nlm.nih.gov/srapub/ERR951930	ERX1030900	2012_SOL_SM3918	RNA-Seq	RANDOM	TRANSCRIPTOMIC	PAIRED	180	0	ILLUMINA	Illumina HiSeq 2500	ERP010925	PRJEB9781		288907	ERS785275	SAMEA3473796	simple	35525	Daphnia magna	None							no					EDINBURGH UNIVERSITY	ERA453992		public	54D979C6B6BC8AF9E230B67E92CC243F	C1C391BD7F16B496CE47DCEC9A2C613C
ERR952200	3330338	666067600	3330338	200	359		http://sra-download.ncbi.nlm.nih.gov/srapub/ERR952200	ERX1031170	2012_SOL_SM3918	RNA-Seq	RANDOM	TRANSCRIPTOMIC	PAIRED	180	0	ILLUMINA	Illumina HiSeq 2500	ERP010925	PRJEB9781		288907	ERS785275	SAMEA3473796	simple	35525	Daphnia magna	None							no					EDINBURGH UNIVERSITY	ERA453992		public	D592AB523663E5CC43EE2441279E8C3D	4E50E2BDF0DE28117C7C0B3CFD20CE3D
ERR952167	2857231	571446200	2857231	200	323		http://sra-download.ncbi.nlm.nih.gov/srapub/ERR952167	ERX1031137	2012_SOL_SM3911	RNA-Seq	RANDOM	TRANSCRIPTOMIC	PAIRED	180	0	ILLUMINA	Illumina HiSeq 2500	ERP010925	PRJEB9781		288907	ERS785276	SAMEA3473797	simple	35525	Daphnia magna	None							no					EDINBURGH UNIVERSITY	ERA453992		public	5B0D5AA9041E3E5EBB9860455C19A022	F36EF529413D0E3751DB84BF189B1417
ERR952185	2237595	447519000	2237595	200	236		http://sra-download.ncbi.nlm.nih.gov/srapub/ERR952185	ERX1031155	2012_SOL_SM3911	RNA-Seq	RANDOM	TRANSCRIPTOMIC	PAIRED	180	0	ILLUMINA	Illumina HiSeq 2500	ERP010925	PRJEB9781		288907	ERS785276	SAMEA3473797	simple	35525	Daphnia magna	None							no					EDINBURGH UNIVERSITY	ERA453992		public	E709EB5E2F0FD73C3F7E998C95D33F90	F21DC76D1CF6980AE6EDF6A3D809CB0A
ERR952425	2666849	533369800	2666849	200	297		http://sra-download.ncbi.nlm.nih.gov/srapub/ERR952425	ERX1031395	2012_SOL_SM3911	RNA-Seq	RANDOM	TRANSCRIPTOMIC	PAIRED	180	0	ILLUMINA	Illumina HiSeq 2500	ERP010925	PRJEB9781		288907	ERS785276	SAMEA3473797	simple	35525	Daphnia magna	None							no					EDINBURGH UNIVERSITY	ERA453992		public	103F1B472AA8468E1321EF550DD56B21	47143663C9A23A2C41656CAC14FD04E8
ERR952103	3085527	617105400	3085527	200	358		http://sra-download.ncbi.nlm.nih.gov/srapub/ERR952103	ERX1031073	2012_SOL_SM3911	RNA-Seq	RANDOM	TRANSCRIPTOMIC	PAIRED	180	0	ILLUMINA	Illumina HiSeq 2500	ERP010925	PRJEB9781		288907	ERS785276	SAMEA3473797	simple	35525	Daphnia magna	None							no					EDINBURGH UNIVERSITY	ERA453992		public	360A1F73633E3480E1B7FD26030A76EC	6CD5D9E3390BAA43534731FEF1C09B60
ERR952399	2488417	497683400	2488417	200	268		http://sra-download.ncbi.nlm.nih.gov/srapub/ERR952399	ERX1031369	2012_SOL_SM3911	RNA-Seq	RANDOM	TRANSCRIPTOMIC	PAIRED	180	0	ILLUMINA	Illumina HiSeq 2500	ERP010925	PRJEB9781		288907	ERS785276	SAMEA3473797	simple	35525	Daphnia magna	None							no					EDINBURGH UNIVERSITY	ERA453992		public	3413528660BFC01AA3E32545F7C192DB	D7B319A6991DA1BD1D15835FF7198DE1
ERR952054	2956999	591399800	2956999	200	339		http://sra-download.ncbi.nlm.nih.gov/srapub/ERR952054	ERX1031024	2012_SOL_SM3911	RNA-Seq	RANDOM	TRANSCRIPTOMIC	PAIRED	180	0	ILLUMINA	Illumina HiSeq 2500	ERP010925	PRJEB9781		288907	ERS785276	SAMEA3473797	simple	35525	Daphnia magna	None							no					EDINBURGH UNIVERSITY	ERA453992		public	8D9026AB343EF66922ADEDB2B9DDE1D9	488A68896831A258D9B0433A7BFC3600
ERR952079	2541500	508300000	2541500	200	276		http://sra-download.ncbi.nlm.nih.gov/srapub/ERR952079	ERX1031049	2012_SOL_SM3911	RNA-Seq	RANDOM	TRANSCRIPTOMIC	PAIRED	180	0	ILLUMINA	Illumina HiSeq 2500	ERP010925	PRJEB9781		288907	ERS785276	SAMEA3473797	simple	35525	Daphnia magna	None							no					EDINBURGH UNIVERSITY	ERA453992		public	86011E28995362543D7332F0CDDBB5AA	F590ED2D5A82BD951B81CC77A7A56D5F
ERR952349	2772700	554540000	2772700	200	309		http://sra-download.ncbi.nlm.nih.gov/srapub/ERR952349	ERX1031319	2012_SOL_SM3911	RNA-Seq	RANDOM	TRANSCRIPTOMIC	PAIRED	180	0	ILLUMINA	Illumina HiSeq 2500	ERP010925	PRJEB9781		288907	ERS785276	SAMEA3473797	simple	35525	Daphnia magna	None							no					EDINBURGH UNIVERSITY	ERA453992		public	8F9434EDA4CDA89047044C2E134FD5B3	F9E8958113F0630FCBB390214FBAC5F3
ERR952023	3120251	624050200	3120251	200	369		http://sra-download.ncbi.nlm.nih.gov/srapub/ERR952023	ERX1030993	2012_SOL_SM3911	RNA-Seq	RANDOM	TRANSCRIPTOMIC	PAIRED	180	0	ILLUMINA	Illumina HiSeq 2500	ERP010925	PRJEB9781		288907	ERS785276	SAMEA3473797	simple	35525	Daphnia magna	None							no					EDINBURGH UNIVERSITY	ERA453992		public	5E44449552F2D9018B379B766F914557	A5AF445B75C478EBFE53373100CA3969
ERR952287	2630695	526139000	2630695	200	289		http://sra-download.ncbi.nlm.nih.gov/srapub/ERR952287	ERX1031257	2012_SOL_SM3911	RNA-Seq	RANDOM	TRANSCRIPTOMIC	PAIRED	180	0	ILLUMINA	Illumina HiSeq 2500	ERP010925	PRJEB9781		288907	ERS785276	SAMEA3473797	simple	35525	Daphnia magna	None							no					EDINBURGH UNIVERSITY	ERA453992		public	7E6AEF6C822A86125530F537A927AB34	12EFB32CE187EF14365496CA5A16386E
ERR952169	3583943	716788600	3583943	200	423		http://sra-download.ncbi.nlm.nih.gov/srapub/ERR952169	ERX1031139	2012_SOL_SM3890	RNA-Seq	RANDOM	TRANSCRIPTOMIC	PAIRED	180	0	ILLUMINA	Illumina HiSeq 2500	ERP010925	PRJEB9781		288907	ERS785277	SAMEA3473798	simple	35525	Daphnia magna	None							no					EDINBURGH UNIVERSITY	ERA453992		public	FB63341F6EB4E4229B2397BE9D0D2F6C	04F3B4D1B30E87ADE9C7723CD401FBEC
ERR952106	3535937	707187400	3535937	200	410		http://sra-download.ncbi.nlm.nih.gov/srapub/ERR952106	ERX1031076	2012_SOL_SM3890	RNA-Seq	RANDOM	TRANSCRIPTOMIC	PAIRED	180	0	ILLUMINA	Illumina HiSeq 2500	ERP010925	PRJEB9781		288907	ERS785277	SAMEA3473798	simple	35525	Daphnia magna	None							no					EDINBURGH UNIVERSITY	ERA453992		public	038925F6485AD38A05B8896CEB6C0F05	1210764B7D3EEED9D5F8BE5175516A4D
ERR952402	2899522	579904400	2899522	200	312		http://sra-download.ncbi.nlm.nih.gov/srapub/ERR952402	ERX1031372	2012_SOL_SM3890	RNA-Seq	RANDOM	TRANSCRIPTOMIC	PAIRED	180	0	ILLUMINA	Illumina HiSeq 2500	ERP010925	PRJEB9781		288907	ERS785277	SAMEA3473798	simple	35525	Daphnia magna	None							no					EDINBURGH UNIVERSITY	ERA453992		public	1335652BDD11526FA40C9EF42EDBF66E	FA91B7AAF32BE2A0B2B72E7EEC40391C
ERR952420	3123474	624694800	3123474	200	347		http://sra-download.ncbi.nlm.nih.gov/srapub/ERR952420	ERX1031390	2012_SOL_SM3890	RNA-Seq	RANDOM	TRANSCRIPTOMIC	PAIRED	180	0	ILLUMINA	Illumina HiSeq 2500	ERP010925	PRJEB9781		288907	ERS785277	SAMEA3473798	simple	35525	Daphnia magna	None							no					EDINBURGH UNIVERSITY	ERA453992		public	C26F82A5E71D381BF56BC39175990EB3	5C73301E71FECF4271F7F9994DD3AC2D
ERR952049	3539946	707989200	3539946	200	406		http://sra-download.ncbi.nlm.nih.gov/srapub/ERR952049	ERX1031019	2012_SOL_SM3890	RNA-Seq	RANDOM	TRANSCRIPTOMIC	PAIRED	180	0	ILLUMINA	Illumina HiSeq 2500	ERP010925	PRJEB9781		288907	ERS785277	SAMEA3473798	simple	35525	Daphnia magna	None							no					EDINBURGH UNIVERSITY	ERA453992		public	240D9A53FBDD539DF3B4D1A93230DDA5	B363076FF630375027A7F3678DA32E09
ERR952082	2957838	591567600	2957838	200	321		http://sra-download.ncbi.nlm.nih.gov/srapub/ERR952082	ERX1031052	2012_SOL_SM3890	RNA-Seq	RANDOM	TRANSCRIPTOMIC	PAIRED	180	0	ILLUMINA	Illumina HiSeq 2500	ERP010925	PRJEB9781		288907	ERS785277	SAMEA3473798	simple	35525	Daphnia magna	None							no					EDINBURGH UNIVERSITY	ERA453992		public	D7670B5A8CC3A36D739F55A66AF06CD7	D2609E54179049013CC1C719B82D8C91
ERR952354	3238373	647674600	3238373	200	360		http://sra-download.ncbi.nlm.nih.gov/srapub/ERR952354	ERX1031324	2012_SOL_SM3890	RNA-Seq	RANDOM	TRANSCRIPTOMIC	PAIRED	180	0	ILLUMINA	Illumina HiSeq 2500	ERP010925	PRJEB9781		288907	ERS785277	SAMEA3473798	simple	35525	Daphnia magna	None							no					EDINBURGH UNIVERSITY	ERA453992		public	6BDAC3082789E3735196417CBD274BB8	5A7741B7D3572E7E22F246DAFA8E7D8E
ERR952284	3067491	613498200	3067491	200	336		http://sra-download.ncbi.nlm.nih.gov/srapub/ERR952284	ERX1031254	2012_SOL_SM3890	RNA-Seq	RANDOM	TRANSCRIPTOMIC	PAIRED	180	0	ILLUMINA	Illumina HiSeq 2500	ERP010925	PRJEB9781		288907	ERS785277	SAMEA3473798	simple	35525	Daphnia magna	None							no					EDINBURGH UNIVERSITY	ERA453992		public	66719804C77B117F1FD06C14EF1F8FB9	948C5A39F1004550CC8A068A91A2EF52
ERR952293	2604167	520833400	2604167	200	274		http://sra-download.ncbi.nlm.nih.gov/srapub/ERR952293	ERX1031263	2012_SOL_SM3890	RNA-Seq	RANDOM	TRANSCRIPTOMIC	PAIRED	180	0	ILLUMINA	Illumina HiSeq 2500	ERP010925	PRJEB9781		288907	ERS785277	SAMEA3473798	simple	35525	Daphnia magna	None							no					EDINBURGH UNIVERSITY	ERA453992		public	EB749285A83584799ECD06C65C0870DF	74E38982D35A39E4A15D85B062ADBDFC
ERR952230	3416681	683336200	3416681	200	386		http://sra-download.ncbi.nlm.nih.gov/srapub/ERR952230	ERX1031200	2012_SOL_SM3890	RNA-Seq	RANDOM	TRANSCRIPTOMIC	PAIRED	180	0	ILLUMINA	Illumina HiSeq 2500	ERP010925	PRJEB9781		288907	ERS785277	SAMEA3473798	simple	35525	Daphnia magna	None							no					EDINBURGH UNIVERSITY	ERA453992		public	2DBAD6BF40CF59C6D51BFF7ECA390823	9DF40CB7410EE095864BC4849D0C1F77
ERR952184	1902165	380433000	1902165	200	200		http://sra-download.ncbi.nlm.nih.gov/srapub/ERR952184	ERX1031154	2012_SOL_SM3909	RNA-Seq	RANDOM	TRANSCRIPTOMIC	PAIRED	180	0	ILLUMINA	Illumina HiSeq 2500	ERP010925	PRJEB9781		288907	ERS785278	SAMEA3473799	simple	35525	Daphnia magna	None							no					EDINBURGH UNIVERSITY	ERA453992		public	09E27D06AD096128454D95003AA03D05	F0A2023BA09B992938410E8BFC5249A5
ERR952104	2540873	508174600	2540873	200	294		http://sra-download.ncbi.nlm.nih.gov/srapub/ERR952104	ERX1031074	2012_SOL_SM3909	RNA-Seq	RANDOM	TRANSCRIPTOMIC	PAIRED	180	0	ILLUMINA	Illumina HiSeq 2500	ERP010925	PRJEB9781		288907	ERS785278	SAMEA3473799	simple	35525	Daphnia magna	None							no					EDINBURGH UNIVERSITY	ERA453992		public	611096992B741BDC2C05307F7262510B	B6204477050A7FD049AA31D2EF6B0A06
ERR952400	2121860	424372000	2121860	200	228		http://sra-download.ncbi.nlm.nih.gov/srapub/ERR952400	ERX1031370	2012_SOL_SM3909	RNA-Seq	RANDOM	TRANSCRIPTOMIC	PAIRED	180	0	ILLUMINA	Illumina HiSeq 2500	ERP010925	PRJEB9781		288907	ERS785278	SAMEA3473799	simple	35525	Daphnia magna	None							no					EDINBURGH UNIVERSITY	ERA453992		public	2D9CB877F93E9172731213EE1B1C967C	D7F21F3C3F25A580FADAB4DD5530DABC
ERR952418	2338721	467744200	2338721	200	259		http://sra-download.ncbi.nlm.nih.gov/srapub/ERR952418	ERX1031388	2012_SOL_SM3909	RNA-Seq	RANDOM	TRANSCRIPTOMIC	PAIRED	180	0	ILLUMINA	Illumina HiSeq 2500	ERP010925	PRJEB9781		288907	ERS785278	SAMEA3473799	simple	35525	Daphnia magna	None							no					EDINBURGH UNIVERSITY	ERA453992		public	BB290F1900C41339620C904D7236CC12	75CEABF4AB6FE70FC13308BDDA958F25
ERR952047	2695979	539195800	2695979	200	308		http://sra-download.ncbi.nlm.nih.gov/srapub/ERR952047	ERX1031017	2012_SOL_SM3909	RNA-Seq	RANDOM	TRANSCRIPTOMIC	PAIRED	180	0	ILLUMINA	Illumina HiSeq 2500	ERP010925	PRJEB9781		288907	ERS785278	SAMEA3473799	simple	35525	Daphnia magna	None							no					EDINBURGH UNIVERSITY	ERA453992		public	9D689DE958097E49386134F01EBE83E6	EF7412B76BDF16590F3442920988F315
ERR952080	2188221	437644200	2188221	200	237		http://sra-download.ncbi.nlm.nih.gov/srapub/ERR952080	ERX1031050	2012_SOL_SM3909	RNA-Seq	RANDOM	TRANSCRIPTOMIC	PAIRED	180	0	ILLUMINA	Illumina HiSeq 2500	ERP010925	PRJEB9781		288907	ERS785278	SAMEA3473799	simple	35525	Daphnia magna	None							no					EDINBURGH UNIVERSITY	ERA453992		public	ECA92AA4BBE4982E7D4D076657DB1237	399C9AC4F05C0AD6056A460B633BB512
ERR952022	2569809	513961800	2569809	200	303		http://sra-download.ncbi.nlm.nih.gov/srapub/ERR952022	ERX1030992	2012_SOL_SM3909	RNA-Seq	RANDOM	TRANSCRIPTOMIC	PAIRED	180	0	ILLUMINA	Illumina HiSeq 2500	ERP010925	PRJEB9781		288907	ERS785278	SAMEA3473799	simple	35525	Daphnia magna	None							no					EDINBURGH UNIVERSITY	ERA453992		public	D468A2EFD72986498BFD1A1CF3B259EA	DA651734B02437044BCF227BB2E06373
ERR952286	2274631	454926200	2274631	200	248		http://sra-download.ncbi.nlm.nih.gov/srapub/ERR952286	ERX1031256	2012_SOL_SM3909	RNA-Seq	RANDOM	TRANSCRIPTOMIC	PAIRED	180	0	ILLUMINA	Illumina HiSeq 2500	ERP010925	PRJEB9781		288907	ERS785278	SAMEA3473799	simple	35525	Daphnia magna	None							no					EDINBURGH UNIVERSITY	ERA453992		public	EF8C0B5E72BD2F8FDEE7FB54632A93F8	DE55FC6E3AA948F010274DB44CAB484E
ERR951975	2611100	522220000	2611100	200	295		http://sra-download.ncbi.nlm.nih.gov/srapub/ERR951975	ERX1030945	2012_SOL_SM3909	RNA-Seq	RANDOM	TRANSCRIPTOMIC	PAIRED	180	0	ILLUMINA	Illumina HiSeq 2500	ERP010925	PRJEB9781		288907	ERS785278	SAMEA3473799	simple	35525	Daphnia magna	None							no					EDINBURGH UNIVERSITY	ERA453992		public	ABAE86F86AD562C92E17B505D9270D52	7ACD2F7B42DBBD16347032D486ECE6F7
ERR952210	2417373	483474600	2417373	200	268		http://sra-download.ncbi.nlm.nih.gov/srapub/ERR952210	ERX1031180	2012_SOL_SM3909	RNA-Seq	RANDOM	TRANSCRIPTOMIC	PAIRED	180	0	ILLUMINA	Illumina HiSeq 2500	ERP010925	PRJEB9781		288907	ERS785278	SAMEA3473799	simple	35525	Daphnia magna	None							no					EDINBURGH UNIVERSITY	ERA453992		public	12E47D025297338C84E4C0D7E1EEB03D	ED164FEC7EE3C23651D9F0AC2BB2693F
ERR952387	3375180	675036000	3375180	200	381		http://sra-download.ncbi.nlm.nih.gov/srapub/ERR952387	ERX1031357	2012_SOL_SM3875	RNA-Seq	RANDOM	TRANSCRIPTOMIC	PAIRED	180	0	ILLUMINA	Illumina HiSeq 2500	ERP010925	PRJEB9781		288907	ERS785279	SAMEA3473800	simple	35525	Daphnia magna	None							no					EDINBURGH UNIVERSITY	ERA453992		public	AFF1D44B67FB70866F9DB6B7E20F29AF	9306382E2ADC895ED4CC7781B469D0BE
ERR952414	3157098	631419600	3157098	200	346		http://sra-download.ncbi.nlm.nih.gov/srapub/ERR952414	ERX1031384	2012_SOL_SM3875	RNA-Seq	RANDOM	TRANSCRIPTOMIC	PAIRED	180	0	ILLUMINA	Illumina HiSeq 2500	ERP010925	PRJEB9781		288907	ERS785279	SAMEA3473800	simple	35525	Daphnia magna	None							no					EDINBURGH UNIVERSITY	ERA453992		public	9B7B2C4E72810E1C668F65697AC9D523	1C278AE3F1985E23F0442A95C0A1D6B3
ERR952340	3201880	640376000	3201880	200	355		http://sra-download.ncbi.nlm.nih.gov/srapub/ERR952340	ERX1031310	2012_SOL_SM3875	RNA-Seq	RANDOM	TRANSCRIPTOMIC	PAIRED	180	0	ILLUMINA	Illumina HiSeq 2500	ERP010925	PRJEB9781		288907	ERS785279	SAMEA3473800	simple	35525	Daphnia magna	None							no					EDINBURGH UNIVERSITY	ERA453992		public	FFFA1D8808EEFE0B87E8873BFAA712E3	CCCC0EAA91FA745F8B87548C178C029F
ERR952010	3805933	761186600	3805933	200	441		http://sra-download.ncbi.nlm.nih.gov/srapub/ERR952010	ERX1030980	2012_SOL_SM3875	RNA-Seq	RANDOM	TRANSCRIPTOMIC	PAIRED	180	0	ILLUMINA	Illumina HiSeq 2500	ERP010925	PRJEB9781		288907	ERS785279	SAMEA3473800	simple	35525	Daphnia magna	None							no					EDINBURGH UNIVERSITY	ERA453992		public	57E67D5EBC63FB3DFB19F391795AC16B	3F2E9D75FB20BDECE95BBF877CEF2AE5
ERR952294	3853214	770642800	3853214	200	454		http://sra-download.ncbi.nlm.nih.gov/srapub/ERR952294	ERX1031264	2012_SOL_SM3875	RNA-Seq	RANDOM	TRANSCRIPTOMIC	PAIRED	180	0	ILLUMINA	Illumina HiSeq 2500	ERP010925	PRJEB9781		288907	ERS785279	SAMEA3473800	simple	35525	Daphnia magna	None							no					EDINBURGH UNIVERSITY	ERA453992		public	FD380EA2D8060CA4165BBFC658A8CF7A	8B2BAB80736A18DBC1CF774DB306661A
ERR952309	2692243	538448600	2692243	200	283		http://sra-download.ncbi.nlm.nih.gov/srapub/ERR952309	ERX1031279	2012_SOL_SM3875	RNA-Seq	RANDOM	TRANSCRIPTOMIC	PAIRED	180	0	ILLUMINA	Illumina HiSeq 2500	ERP010925	PRJEB9781		288907	ERS785279	SAMEA3473800	simple	35525	Daphnia magna	None							no					EDINBURGH UNIVERSITY	ERA453992		public	FC5ED57CE7B3D31935E9B9351470171E	BC5C2DC126E98D204DA0C3267E492299
ERR952316	2999290	599858000	2999290	200	323		http://sra-download.ncbi.nlm.nih.gov/srapub/ERR952316	ERX1031286	2012_SOL_SM3875	RNA-Seq	RANDOM	TRANSCRIPTOMIC	PAIRED	180	0	ILLUMINA	Illumina HiSeq 2500	ERP010925	PRJEB9781		288907	ERS785279	SAMEA3473800	simple	35525	Daphnia magna	None							no					EDINBURGH UNIVERSITY	ERA453992		public	7E21405DC925788605D2C4B7141C9484	CD1AF9FE01CB056D369FCC8E3430D3A7
ERR952321	3323343	664668600	3323343	200	369		http://sra-download.ncbi.nlm.nih.gov/srapub/ERR952321	ERX1031291	2012_SOL_SM3875	RNA-Seq	RANDOM	TRANSCRIPTOMIC	PAIRED	180	0	ILLUMINA	Illumina HiSeq 2500	ERP010925	PRJEB9781		288907	ERS785279	SAMEA3473800	simple	35525	Daphnia magna	None							no					EDINBURGH UNIVERSITY	ERA453992		public	4363D7F5B2160A7882B56CB7894C443E	D565B1284A8ED1D617ED4747841E3785
ERR951970	3512553	702510600	3512553	200	402		http://sra-download.ncbi.nlm.nih.gov/srapub/ERR951970	ERX1030940	2012_SOL_SM3875	RNA-Seq	RANDOM	TRANSCRIPTOMIC	PAIRED	180	0	ILLUMINA	Illumina HiSeq 2500	ERP010925	PRJEB9781		288907	ERS785279	SAMEA3473800	simple	35525	Daphnia magna	None							no					EDINBURGH UNIVERSITY	ERA453992		public	09D49B2A67E7838CF32C613149252FD7	4F4DE5B87D119C18866BC230B49AE8F2
ERR951991	3043940	608788000	3043940	200	330		http://sra-download.ncbi.nlm.nih.gov/srapub/ERR951991	ERX1030961	2012_SOL_SM3875	RNA-Seq	RANDOM	TRANSCRIPTOMIC	PAIRED	180	0	ILLUMINA	Illumina HiSeq 2500	ERP010925	PRJEB9781		288907	ERS785279	SAMEA3473800	simple	35525	Daphnia magna	None							no					EDINBURGH UNIVERSITY	ERA453992		public	7551AFCC5EE42DD445559B08D2270A75	F279C30D9C7BB29C94A2C06CE041E04E
ERR952176	3681718	736343600	3681718	200	426		http://sra-download.ncbi.nlm.nih.gov/srapub/ERR952176	ERX1031146	2012_SOL_SM3886	RNA-Seq	RANDOM	TRANSCRIPTOMIC	PAIRED	180	0	ILLUMINA	Illumina HiSeq 2500	ERP010925	PRJEB9781		288907	ERS785280	SAMEA3473801	simple	35525	Daphnia magna	None							no					EDINBURGH UNIVERSITY	ERA453992		public	9E98D957DEBF89FC452454E377CE97F8	AB7C85B891B2FFB81A6156E7C4BC02E3
ERR952198	2973152	594630400	2973152	200	319		http://sra-download.ncbi.nlm.nih.gov/srapub/ERR952198	ERX1031168	2012_SOL_SM3886	RNA-Seq	RANDOM	TRANSCRIPTOMIC	PAIRED	180	0	ILLUMINA	Illumina HiSeq 2500	ERP010925	PRJEB9781		288907	ERS785280	SAMEA3473801	simple	35525	Daphnia magna	None							no					EDINBURGH UNIVERSITY	ERA453992		public	5D87FDD84F353ECC0C5BCACF2762652B	B7A7B60BEBFB6ECC983322741A2A44F6
ERR952137	3183652	636730400	3183652	200	352		http://sra-download.ncbi.nlm.nih.gov/srapub/ERR952137	ERX1031107	2012_SOL_SM3886	RNA-Seq	RANDOM	TRANSCRIPTOMIC	PAIRED	180	0	ILLUMINA	Illumina HiSeq 2500	ERP010925	PRJEB9781		288907	ERS785280	SAMEA3473801	simple	35525	Daphnia magna	None							no					EDINBURGH UNIVERSITY	ERA453992		public	674FF8E56BA9F5411C5B062698208CBB	7E1EF04EE5D383C81033A00AC6749C73
ERR952064	3522839	704567800	3522839	200	397		http://sra-download.ncbi.nlm.nih.gov/srapub/ERR952064	ERX1031034	2012_SOL_SM3886	RNA-Seq	RANDOM	TRANSCRIPTOMIC	PAIRED	180	0	ILLUMINA	Illumina HiSeq 2500	ERP010925	PRJEB9781		288907	ERS785280	SAMEA3473801	simple	35525	Daphnia magna	None							no					EDINBURGH UNIVERSITY	ERA453992		public	B8B725DCA68F45A37640ED80B3D242D1	B51ED70A71264FFE0F26795AD7BD12F0
ERR952091	2665332	533066400	2665332	200	280		http://sra-download.ncbi.nlm.nih.gov/srapub/ERR952091	ERX1031061	2012_SOL_SM3886	RNA-Seq	RANDOM	TRANSCRIPTOMIC	PAIRED	180	0	ILLUMINA	Illumina HiSeq 2500	ERP010925	PRJEB9781		288907	ERS785280	SAMEA3473801	simple	35525	Daphnia magna	None							no					EDINBURGH UNIVERSITY	ERA453992		public	924F72EFF10CD531D63180726CA3968C	F3B2F96BFB14C10512A75C5C76D5D3D7
ERR951977	3303997	660799400	3303997	200	367		http://sra-download.ncbi.nlm.nih.gov/srapub/ERR951977	ERX1030947	2012_SOL_SM3886	RNA-Seq	RANDOM	TRANSCRIPTOMIC	PAIRED	180	0	ILLUMINA	Illumina HiSeq 2500	ERP010925	PRJEB9781		288907	ERS785280	SAMEA3473801	simple	35525	Daphnia magna	None							no					EDINBURGH UNIVERSITY	ERA453992		public	17A2918020528DDA8268B25CF2C007E8	2084FFF95FA19F7F7AE9AD9587A0C0D4
ERR952224	3138965	627793000	3138965	200	343		http://sra-download.ncbi.nlm.nih.gov/srapub/ERR952224	ERX1031194	2012_SOL_SM3886	RNA-Seq	RANDOM	TRANSCRIPTOMIC	PAIRED	180	0	ILLUMINA	Illumina HiSeq 2500	ERP010925	PRJEB9781		288907	ERS785280	SAMEA3473801	simple	35525	Daphnia magna	None							no					EDINBURGH UNIVERSITY	ERA453992		public	A635A4B0E6218B1866E5E39D05121E0F	D2C8ABD059E20B5C1BC5C8630F1FE443
ERR952253	3018951	603790200	3018951	200	327		http://sra-download.ncbi.nlm.nih.gov/srapub/ERR952253	ERX1031223	2012_SOL_SM3886	RNA-Seq	RANDOM	TRANSCRIPTOMIC	PAIRED	180	0	ILLUMINA	Illumina HiSeq 2500	ERP010925	PRJEB9781		288907	ERS785280	SAMEA3473801	simple	35525	Daphnia magna	None							no					EDINBURGH UNIVERSITY	ERA453992		public	87959A0ECA850866FF93A5B2438299D2	FF183F76CF7ED04B4525E947C0951100
ERR952264	3661076	732215200	3661076	200	418		http://sra-download.ncbi.nlm.nih.gov/srapub/ERR952264	ERX1031234	2012_SOL_SM3886	RNA-Seq	RANDOM	TRANSCRIPTOMIC	PAIRED	180	0	ILLUMINA	Illumina HiSeq 2500	ERP010925	PRJEB9781		288907	ERS785280	SAMEA3473801	simple	35525	Daphnia magna	None							no					EDINBURGH UNIVERSITY	ERA453992		public	7FFEDFED9A8C3440FDBFAC99EB34E7C4	7BEA47E40D9C14A5905FEA0FFB171306
ERR951942	3733155	746631000	3733155	200	439		http://sra-download.ncbi.nlm.nih.gov/srapub/ERR951942	ERX1030912	2012_SOL_SM3886	RNA-Seq	RANDOM	TRANSCRIPTOMIC	PAIRED	180	0	ILLUMINA	Illumina HiSeq 2500	ERP010925	PRJEB9781		288907	ERS785280	SAMEA3473801	simple	35525	Daphnia magna	None							no					EDINBURGH UNIVERSITY	ERA453992		public	DCCFFFE2332332FF058F249C03FE0160	2FA4B0516992C16B365E59CC4D458E66
ERR952389	3234414	646882800	3234414	200	369		http://sra-download.ncbi.nlm.nih.gov/srapub/ERR952389	ERX1031359	2012_SOL_SM3871	RNA-Seq	RANDOM	TRANSCRIPTOMIC	PAIRED	180	0	ILLUMINA	Illumina HiSeq 2500	ERP010925	PRJEB9781		288907	ERS785281	SAMEA3473802	simple	35525	Daphnia magna	None							no					EDINBURGH UNIVERSITY	ERA453992		public	E81A95204A6EAF30835BC84E22EB9A01	3E2D07812DFFF73B5A0A7AEF34866C6D
ERR952408	2887695	577539000	2887695	200	319		http://sra-download.ncbi.nlm.nih.gov/srapub/ERR952408	ERX1031378	2012_SOL_SM3871	RNA-Seq	RANDOM	TRANSCRIPTOMIC	PAIRED	180	0	ILLUMINA	Illumina HiSeq 2500	ERP010925	PRJEB9781		288907	ERS785281	SAMEA3473802	simple	35525	Daphnia magna	None							no					EDINBURGH UNIVERSITY	ERA453992		public	617C0ED24EF7438D36CB9AB7111FADBB	7CCA04E2F43FD9CBD6B1734D5B599CA6
ERR952346	2923710	584742000	2923710	200	328		http://sra-download.ncbi.nlm.nih.gov/srapub/ERR952346	ERX1031316	2012_SOL_SM3871	RNA-Seq	RANDOM	TRANSCRIPTOMIC	PAIRED	180	0	ILLUMINA	Illumina HiSeq 2500	ERP010925	PRJEB9781		288907	ERS785281	SAMEA3473802	simple	35525	Daphnia magna	None							no					EDINBURGH UNIVERSITY	ERA453992		public	E699EFD2E75902AA9872CDB28AE32E4E	4EC2DA48548D7E645E54F4AE2987BE7A
ERR952002	3515525	703105000	3515525	200	411		http://sra-download.ncbi.nlm.nih.gov/srapub/ERR952002	ERX1030972	2012_SOL_SM3871	RNA-Seq	RANDOM	TRANSCRIPTOMIC	PAIRED	180	0	ILLUMINA	Illumina HiSeq 2500	ERP010925	PRJEB9781		288907	ERS785281	SAMEA3473802	simple	35525	Daphnia magna	None							no					EDINBURGH UNIVERSITY	ERA453992		public	A99468591B003220CCA5638520832001	882022E6958B60CF86892E6E19B99B14
ERR952296	3547100	709420000	3547100	200	422		http://sra-download.ncbi.nlm.nih.gov/srapub/ERR952296	ERX1031266	2012_SOL_SM3871	RNA-Seq	RANDOM	TRANSCRIPTOMIC	PAIRED	180	0	ILLUMINA	Illumina HiSeq 2500	ERP010925	PRJEB9781		288907	ERS785281	SAMEA3473802	simple	35525	Daphnia magna	None							no					EDINBURGH UNIVERSITY	ERA453992		public	D55D3E4DE0AD9E02A1D1804089A98CF4	CF58C13A6B45960D1370A3117F952FDA
ERR952301	2480481	496096200	2480481	200	264		http://sra-download.ncbi.nlm.nih.gov/srapub/ERR952301	ERX1031271	2012_SOL_SM3871	RNA-Seq	RANDOM	TRANSCRIPTOMIC	PAIRED	180	0	ILLUMINA	Illumina HiSeq 2500	ERP010925	PRJEB9781		288907	ERS785281	SAMEA3473802	simple	35525	Daphnia magna	None							no					EDINBURGH UNIVERSITY	ERA453992		public	36F708A7196542FF00A0E996D1EA82F5	BC8BB9CA15989C634ED3245E2F257F34
ERR952317	3036091	607218200	3036091	200	341		http://sra-download.ncbi.nlm.nih.gov/srapub/ERR952317	ERX1031287	2012_SOL_SM3871	RNA-Seq	RANDOM	TRANSCRIPTOMIC	PAIRED	180	0	ILLUMINA	Illumina HiSeq 2500	ERP010925	PRJEB9781		288907	ERS785281	SAMEA3473802	simple	35525	Daphnia magna	None							no					EDINBURGH UNIVERSITY	ERA453992		public	CFE7BF298F9E6C3AFA5D58AD789FFD72	75CF734BA14C513AD996B638D34F7644
ERR952320	2738264	547652800	2738264	200	298		http://sra-download.ncbi.nlm.nih.gov/srapub/ERR952320	ERX1031290	2012_SOL_SM3871	RNA-Seq	RANDOM	TRANSCRIPTOMIC	PAIRED	180	0	ILLUMINA	Illumina HiSeq 2500	ERP010925	PRJEB9781		288907	ERS785281	SAMEA3473802	simple	35525	Daphnia magna	None							no					EDINBURGH UNIVERSITY	ERA453992		public	87A296ADF4C593B3113ED57DF3A95C6F	15B4B1C17377532754F8361382BA0F36
ERR951966	3305031	661006200	3305031	200	383		http://sra-download.ncbi.nlm.nih.gov/srapub/ERR951966	ERX1030936	2012_SOL_SM3871	RNA-Seq	RANDOM	TRANSCRIPTOMIC	PAIRED	180	0	ILLUMINA	Illumina HiSeq 2500	ERP010925	PRJEB9781		288907	ERS785281	SAMEA3473802	simple	35525	Daphnia magna	None							no					EDINBURGH UNIVERSITY	ERA453992		public	D9D12BC0F522AC57A4EC93B90651010C	4C1909574D74E3763150E50B1647943A
ERR951993	2797453	559490600	2797453	200	306		http://sra-download.ncbi.nlm.nih.gov/srapub/ERR951993	ERX1030963	2012_SOL_SM3871	RNA-Seq	RANDOM	TRANSCRIPTOMIC	PAIRED	180	0	ILLUMINA	Illumina HiSeq 2500	ERP010925	PRJEB9781		288907	ERS785281	SAMEA3473802	simple	35525	Daphnia magna	None							no					EDINBURGH UNIVERSITY	ERA453992		public	EF8C79F6029A0B38D95F3770E244491E	230875D7674E46FFB4B562E4B85CC2B3
ERR952145	2478373	495674600	2478373	200	272		http://sra-download.ncbi.nlm.nih.gov/srapub/ERR952145	ERX1031115	2012_SOL_SM3877	RNA-Seq	RANDOM	TRANSCRIPTOMIC	PAIRED	180	0	ILLUMINA	Illumina HiSeq 2500	ERP010925	PRJEB9781		288907	ERS785282	SAMEA3473803	simple	35525	Daphnia magna	None							no					EDINBURGH UNIVERSITY	ERA453992		public	DEA89E98C47E99E0B20BA39200EDD02A	7AAF4127FE94E2334549A3E033676CD3
ERR952335	2908996	581799200	2908996	200	333		http://sra-download.ncbi.nlm.nih.gov/srapub/ERR952335	ERX1031305	2012_SOL_SM3877	RNA-Seq	RANDOM	TRANSCRIPTOMIC	PAIRED	180	0	ILLUMINA	Illumina HiSeq 2500	ERP010925	PRJEB9781		288907	ERS785282	SAMEA3473803	simple	35525	Daphnia magna	None							no					EDINBURGH UNIVERSITY	ERA453992		public	359CCBFA0C338AB251F9A9E0D995B1E2	58A4F28A6E8A5CEDA8F0FC00E322029D
ERR952360	2385154	477030800	2385154	200	259		http://sra-download.ncbi.nlm.nih.gov/srapub/ERR952360	ERX1031330	2012_SOL_SM3877	RNA-Seq	RANDOM	TRANSCRIPTOMIC	PAIRED	180	0	ILLUMINA	Illumina HiSeq 2500	ERP010925	PRJEB9781		288907	ERS785282	SAMEA3473803	simple	35525	Daphnia magna	None							no					EDINBURGH UNIVERSITY	ERA453992		public	69A402B3B298ED59F68D73D5CEECE8F9	D77E4CD906071E98B6539AB0207B8A0F
ERR952368	2770617	554123400	2770617	200	321		http://sra-download.ncbi.nlm.nih.gov/srapub/ERR952368	ERX1031338	2012_SOL_SM3877	RNA-Seq	RANDOM	TRANSCRIPTOMIC	PAIRED	180	0	ILLUMINA	Illumina HiSeq 2500	ERP010925	PRJEB9781		288907	ERS785282	SAMEA3473803	simple	35525	Daphnia magna	None							no					EDINBURGH UNIVERSITY	ERA453992		public	58F9FCF43C65D7FF6449193EFAE5D5CC	4F05804FA3B7633648F0481BAD472241
ERR952277	2834195	566839000	2834195	200	320		http://sra-download.ncbi.nlm.nih.gov/srapub/ERR952277	ERX1031247	2012_SOL_SM3877	RNA-Seq	RANDOM	TRANSCRIPTOMIC	PAIRED	180	0	ILLUMINA	Illumina HiSeq 2500	ERP010925	PRJEB9781		288907	ERS785282	SAMEA3473803	simple	35525	Daphnia magna	None							no					EDINBURGH UNIVERSITY	ERA453992		public	17F0FFE43E1BFCDE0094C91CAD3D5AF3	64B0F4E18EF7A4409AD92E9BE6EE6944
ERR952298	2804800	560960000	2804800	200	331		http://sra-download.ncbi.nlm.nih.gov/srapub/ERR952298	ERX1031268	2012_SOL_SM3877	RNA-Seq	RANDOM	TRANSCRIPTOMIC	PAIRED	180	0	ILLUMINA	Illumina HiSeq 2500	ERP010925	PRJEB9781		288907	ERS785282	SAMEA3473803	simple	35525	Daphnia magna	None							no					EDINBURGH UNIVERSITY	ERA453992		public	8E9C76F877FBDCA24A38009F908CD2C1	F002D04A6EF27C6048620138CA3F00B9
ERR951956	2628415	525683000	2628415	200	293		http://sra-download.ncbi.nlm.nih.gov/srapub/ERR951956	ERX1030926	2012_SOL_SM3877	RNA-Seq	RANDOM	TRANSCRIPTOMIC	PAIRED	180	0	ILLUMINA	Illumina HiSeq 2500	ERP010925	PRJEB9781		288907	ERS785282	SAMEA3473803	simple	35525	Daphnia magna	None							no					EDINBURGH UNIVERSITY	ERA453992		public	F5C5F47A7363E881CBD108C4DC18AB58	71ACE466D78F5E82CFA5A5CC48C75D9A
ERR952239	2533084	506616800	2533084	200	281		http://sra-download.ncbi.nlm.nih.gov/srapub/ERR952239	ERX1031209	2012_SOL_SM3877	RNA-Seq	RANDOM	TRANSCRIPTOMIC	PAIRED	180	0	ILLUMINA	Illumina HiSeq 2500	ERP010925	PRJEB9781		288907	ERS785282	SAMEA3473803	simple	35525	Daphnia magna	None							no					EDINBURGH UNIVERSITY	ERA453992		public	9BC975168A174EC3B4E5460901FD9F4F	F04E3EE06DCCF9EDA8C5CF9912224F51
ERR951933	2080430	416086000	2080430	200	219		http://sra-download.ncbi.nlm.nih.gov/srapub/ERR951933	ERX1030903	2012_SOL_SM3877	RNA-Seq	RANDOM	TRANSCRIPTOMIC	PAIRED	180	0	ILLUMINA	Illumina HiSeq 2500	ERP010925	PRJEB9781		288907	ERS785282	SAMEA3473803	simple	35525	Daphnia magna	None							no					EDINBURGH UNIVERSITY	ERA453992		public	6126989134717AC0EFBC68121E85D2DB	4E9971E643B5D999E6AF4F9BE5DB4907
ERR952205	2320567	464113400	2320567	200	250		http://sra-download.ncbi.nlm.nih.gov/srapub/ERR952205	ERX1031175	2012_SOL_SM3877	RNA-Seq	RANDOM	TRANSCRIPTOMIC	PAIRED	180	0	ILLUMINA	Illumina HiSeq 2500	ERP010925	PRJEB9781		288907	ERS785282	SAMEA3473803	simple	35525	Daphnia magna	None							no					EDINBURGH UNIVERSITY	ERA453992		public	2808FBB0CECE3A0FDCFF8FA74B4689E3	CBCD0BA103FBB96CC3A1EA77F3730A16
ERR952097	2692934	538586800	2692934	200	319		http://sra-download.ncbi.nlm.nih.gov/srapub/ERR952097	ERX1031067	2012_SOL_SM3894	RNA-Seq	RANDOM	TRANSCRIPTOMIC	PAIRED	180	0	ILLUMINA	Illumina HiSeq 2500	ERP010925	PRJEB9781		288907	ERS785283	SAMEA3473804	simple	35525	Daphnia magna	None							no					EDINBURGH UNIVERSITY	ERA453992		public	964889ACFCF905FFCB16553330448105	98D962FFA3CA92D1D5355E86C153CAF1
ERR952109	2817413	563482600	2817413	200	325		http://sra-download.ncbi.nlm.nih.gov/srapub/ERR952109	ERX1031079	2012_SOL_SM3894	RNA-Seq	RANDOM	TRANSCRIPTOMIC	PAIRED	180	0	ILLUMINA	Illumina HiSeq 2500	ERP010925	PRJEB9781		288907	ERS785283	SAMEA3473804	simple	35525	Daphnia magna	None							no					EDINBURGH UNIVERSITY	ERA453992		public	8706A69E38057AB5EAAF79EF3654C952	0958AFD4E183F9190DE35D324D62C936
ERR952416	2740559	548111800	2740559	200	312		http://sra-download.ncbi.nlm.nih.gov/srapub/ERR952416	ERX1031386	2012_SOL_SM3894	RNA-Seq	RANDOM	TRANSCRIPTOMIC	PAIRED	180	0	ILLUMINA	Illumina HiSeq 2500	ERP010925	PRJEB9781		288907	ERS785283	SAMEA3473804	simple	35525	Daphnia magna	None							no					EDINBURGH UNIVERSITY	ERA453992		public	E42BF51A6984CB8E0B85DC3D55D93C11	F6F5D7083235945AB7D6B6AD196E690C
ERR952337	2227349	445469800	2227349	200	241		http://sra-download.ncbi.nlm.nih.gov/srapub/ERR952337	ERX1031307	2012_SOL_SM3894	RNA-Seq	RANDOM	TRANSCRIPTOMIC	PAIRED	180	0	ILLUMINA	Illumina HiSeq 2500	ERP010925	PRJEB9781		288907	ERS785283	SAMEA3473804	simple	35525	Daphnia magna	None							no					EDINBURGH UNIVERSITY	ERA453992		public	256E6D873572AD36642CCFDBD8269CC1	EEA9063EBCD374960726FDE1050D2986
ERR952338	2384658	476931600	2384658	200	263		http://sra-download.ncbi.nlm.nih.gov/srapub/ERR952338	ERX1031308	2012_SOL_SM3894	RNA-Seq	RANDOM	TRANSCRIPTOMIC	PAIRED	180	0	ILLUMINA	Illumina HiSeq 2500	ERP010925	PRJEB9781		288907	ERS785283	SAMEA3473804	simple	35525	Daphnia magna	None							no					EDINBURGH UNIVERSITY	ERA453992		public	77698B99B3983D7BC3AAAC80EA6C1F21	53120EE09373D58A9C43C2FE0AC21C31
ERR952000	2294765	458953000	2294765	200	251		http://sra-download.ncbi.nlm.nih.gov/srapub/ERR952000	ERX1030970	2012_SOL_SM3894	RNA-Seq	RANDOM	TRANSCRIPTOMIC	PAIRED	180	0	ILLUMINA	Illumina HiSeq 2500	ERP010925	PRJEB9781		288907	ERS785283	SAMEA3473804	simple	35525	Daphnia magna	None							no					EDINBURGH UNIVERSITY	ERA453992		public	A62B12AF6000BCFE06FCDADBFDEE4205	E00FE1A7A60141BC976BB01728DD5943
ERR952011	2652575	530515000	2652575	200	309		http://sra-download.ncbi.nlm.nih.gov/srapub/ERR952011	ERX1030981	2012_SOL_SM3894	RNA-Seq	RANDOM	TRANSCRIPTOMIC	PAIRED	180	0	ILLUMINA	Illumina HiSeq 2500	ERP010925	PRJEB9781		288907	ERS785283	SAMEA3473804	simple	35525	Daphnia magna	None							no					EDINBURGH UNIVERSITY	ERA453992		public	27F25F3E2913C3BCE8DDA36DA0A20E84	9E88D853B6EEBBC4D82906769F18316C
ERR951988	2438481	487696200	2438481	200	271		http://sra-download.ncbi.nlm.nih.gov/srapub/ERR951988	ERX1030958	2012_SOL_SM3894	RNA-Seq	RANDOM	TRANSCRIPTOMIC	PAIRED	180	0	ILLUMINA	Illumina HiSeq 2500	ERP010925	PRJEB9781		288907	ERS785283	SAMEA3473804	simple	35525	Daphnia magna	None							no					EDINBURGH UNIVERSITY	ERA453992		public	5C8816C52289ADEDCAEAD13CD910C504	0A4AB58ADC8747D889F797618C0705C6
ERR951989	2532312	506462400	2532312	200	283		http://sra-download.ncbi.nlm.nih.gov/srapub/ERR951989	ERX1030959	2012_SOL_SM3894	RNA-Seq	RANDOM	TRANSCRIPTOMIC	PAIRED	180	0	ILLUMINA	Illumina HiSeq 2500	ERP010925	PRJEB9781		288907	ERS785283	SAMEA3473804	simple	35525	Daphnia magna	None							no					EDINBURGH UNIVERSITY	ERA453992		public	098D4973B3DC40F36446680D22D58183	DB1F495B9CDA7385EEF70FFAE1A9E54A
ERR952252	1998528	399705600	1998528	200	212		http://sra-download.ncbi.nlm.nih.gov/srapub/ERR952252	ERX1031222	2012_SOL_SM3894	RNA-Seq	RANDOM	TRANSCRIPTOMIC	PAIRED	180	0	ILLUMINA	Illumina HiSeq 2500	ERP010925	PRJEB9781		288907	ERS785283	SAMEA3473804	simple	35525	Daphnia magna	None							no					EDINBURGH UNIVERSITY	ERA453992		public	66BEEE4DD14D7734B83ACA19290A4B25	D74A7C8D2F831ADC47D08740FC937198
ERR952156	2615472	523094400	2615472	200	284		http://sra-download.ncbi.nlm.nih.gov/srapub/ERR952156	ERX1031126	2012_SOL_SM3900	RNA-Seq	RANDOM	TRANSCRIPTOMIC	PAIRED	180	0	ILLUMINA	Illumina HiSeq 2500	ERP010925	PRJEB9781		288907	ERS785284	SAMEA3473805	simple	35525	Daphnia magna	None							no					EDINBURGH UNIVERSITY	ERA453992		public	0AB41E4094E7FF6EB0136578ED12E487	6622CDB5D78D124263DB5BD3D10E0069
ERR952179	3328408	665681600	3328408	200	386		http://sra-download.ncbi.nlm.nih.gov/srapub/ERR952179	ERX1031149	2012_SOL_SM3900	RNA-Seq	RANDOM	TRANSCRIPTOMIC	PAIRED	180	0	ILLUMINA	Illumina HiSeq 2500	ERP010925	PRJEB9781		288907	ERS785284	SAMEA3473805	simple	35525	Daphnia magna	None							no					EDINBURGH UNIVERSITY	ERA453992		public	F1CBEBE326F2479899210CA954B42112	F6D44C8D6163893F48F4AAADF15AE436
ERR952134	2737751	547550200	2737751	200	304		http://sra-download.ncbi.nlm.nih.gov/srapub/ERR952134	ERX1031104	2012_SOL_SM3900	RNA-Seq	RANDOM	TRANSCRIPTOMIC	PAIRED	180	0	ILLUMINA	Illumina HiSeq 2500	ERP010925	PRJEB9781		288907	ERS785284	SAMEA3473805	simple	35525	Daphnia magna	None							no					EDINBURGH UNIVERSITY	ERA453992		public	70BC2D295AD27FB22AE8E9524BC0D4EA	CC569BC492900F3BE502B77BE2538AD1
ERR952057	2924826	584965200	2924826	200	330		http://sra-download.ncbi.nlm.nih.gov/srapub/ERR952057	ERX1031027	2012_SOL_SM3900	RNA-Seq	RANDOM	TRANSCRIPTOMIC	PAIRED	180	0	ILLUMINA	Illumina HiSeq 2500	ERP010925	PRJEB9781		288907	ERS785284	SAMEA3473805	simple	35525	Daphnia magna	None							no					EDINBURGH UNIVERSITY	ERA453992		public	A1C7A460C690581A8DF36E931A59A606	E912E1AC9F91D017A776976613D5FBC2
ERR952088	2324962	464992400	2324962	200	245		http://sra-download.ncbi.nlm.nih.gov/srapub/ERR952088	ERX1031058	2012_SOL_SM3900	RNA-Seq	RANDOM	TRANSCRIPTOMIC	PAIRED	180	0	ILLUMINA	Illumina HiSeq 2500	ERP010925	PRJEB9781		288907	ERS785284	SAMEA3473805	simple	35525	Daphnia magna	None							no					EDINBURGH UNIVERSITY	ERA453992		public	D372E4C5D61E50DC226D16234D6ED76C	36670073C266538874892F9C0209F5EA
ERR951949	3369633	673926600	3369633	200	398		http://sra-download.ncbi.nlm.nih.gov/srapub/ERR951949	ERX1030919	2012_SOL_SM3900	RNA-Seq	RANDOM	TRANSCRIPTOMIC	PAIRED	180	0	ILLUMINA	Illumina HiSeq 2500	ERP010925	PRJEB9781		288907	ERS785284	SAMEA3473805	simple	35525	Daphnia magna	None							no					EDINBURGH UNIVERSITY	ERA453992		public	FBF0A3150C8D8A478B4B6A868728B809	F27A8C6434FDBB8B4090F0F49E336857
ERR951973	2578045	515609000	2578045	200	278		http://sra-download.ncbi.nlm.nih.gov/srapub/ERR951973	ERX1030943	2012_SOL_SM3900	RNA-Seq	RANDOM	TRANSCRIPTOMIC	PAIRED	180	0	ILLUMINA	Illumina HiSeq 2500	ERP010925	PRJEB9781		288907	ERS785284	SAMEA3473805	simple	35525	Daphnia magna	None							no					EDINBURGH UNIVERSITY	ERA453992		public	43AF7527E3EFDC7756FA09FE6892E77D	096A59A45787A8DC964EE22639781196
ERR951980	2840922	568184400	2840922	200	316		http://sra-download.ncbi.nlm.nih.gov/srapub/ERR951980	ERX1030950	2012_SOL_SM3900	RNA-Seq	RANDOM	TRANSCRIPTOMIC	PAIRED	180	0	ILLUMINA	Illumina HiSeq 2500	ERP010925	PRJEB9781		288907	ERS785284	SAMEA3473805	simple	35525	Daphnia magna	None							no					EDINBURGH UNIVERSITY	ERA453992		public	9A7B2BD95AAF6550070DF186957342B8	849CB6CE9C44AC750D68DD7050083B74
ERR952221	2706359	541271800	2706359	200	297		http://sra-download.ncbi.nlm.nih.gov/srapub/ERR952221	ERX1031191	2012_SOL_SM3900	RNA-Seq	RANDOM	TRANSCRIPTOMIC	PAIRED	180	0	ILLUMINA	Illumina HiSeq 2500	ERP010925	PRJEB9781		288907	ERS785284	SAMEA3473805	simple	35525	Daphnia magna	None							no					EDINBURGH UNIVERSITY	ERA453992		public	BE0CEC803BB20F6F7E341A2172B8687B	3AB6A26FFCEE656696E70B986FE6CB94
ERR952271	3035704	607140800	3035704	200	348		http://sra-download.ncbi.nlm.nih.gov/srapub/ERR952271	ERX1031241	2012_SOL_SM3900	RNA-Seq	RANDOM	TRANSCRIPTOMIC	PAIRED	180	0	ILLUMINA	Illumina HiSeq 2500	ERP010925	PRJEB9781		288907	ERS785284	SAMEA3473805	simple	35525	Daphnia magna	None							no					EDINBURGH UNIVERSITY	ERA453992		public	1098FE0BAFBD9C42FA728E2314FAF87E	C0817DA026B1310F134C3DE4E349C826
ERR952116	3938437	787687400	3938437	200	445		http://sra-download.ncbi.nlm.nih.gov/srapub/ERR952116	ERX1031086	2012_SOL_SM3887	RNA-Seq	RANDOM	TRANSCRIPTOMIC	PAIRED	180	0	ILLUMINA	Illumina HiSeq 2500	ERP010925	PRJEB9781		288907	ERS785285	SAMEA3473806	simple	35525	Daphnia magna	None							no					EDINBURGH UNIVERSITY	ERA453992		public	E6ED8ECE22EEEEB857E120413489C569	AD01B29D942A0489AACF60A99C2B2002
ERR952119	3619769	723953800	3619769	200	397		http://sra-download.ncbi.nlm.nih.gov/srapub/ERR952119	ERX1031089	2012_SOL_SM3887	RNA-Seq	RANDOM	TRANSCRIPTOMIC	PAIRED	180	0	ILLUMINA	Illumina HiSeq 2500	ERP010925	PRJEB9781		288907	ERS785285	SAMEA3473806	simple	35525	Daphnia magna	None							no					EDINBURGH UNIVERSITY	ERA453992		public	F6E758AF0202E764E8BDB7BB473DA67F	179B42E920E342DCE50C262ADC2D9C1D
ERR952379	4434325	886865000	4434325	200	523		http://sra-download.ncbi.nlm.nih.gov/srapub/ERR952379	ERX1031349	2012_SOL_SM3887	RNA-Seq	RANDOM	TRANSCRIPTOMIC	PAIRED	180	0	ILLUMINA	Illumina HiSeq 2500	ERP010925	PRJEB9781		288907	ERS785285	SAMEA3473806	simple	35525	Daphnia magna	None							no					EDINBURGH UNIVERSITY	ERA453992		public	68F425780462AC2FE31995715707D81F	BBDA7FE7FD57FC832A2A1AED2EEF2DE4
ERR952042	3437435	687487000	3437435	200	370		http://sra-download.ncbi.nlm.nih.gov/srapub/ERR952042	ERX1031012	2012_SOL_SM3887	RNA-Seq	RANDOM	TRANSCRIPTOMIC	PAIRED	180	0	ILLUMINA	Illumina HiSeq 2500	ERP010925	PRJEB9781		288907	ERS785285	SAMEA3473806	simple	35525	Daphnia magna	None							no					EDINBURGH UNIVERSITY	ERA453992		public	5C61C2EB0D19510F637A8140152259D1	42B4D6CA295CEE8FE88AA9DC28BDEACA
ERR952069	3667684	733536800	3667684	200	407		http://sra-download.ncbi.nlm.nih.gov/srapub/ERR952069	ERX1031039	2012_SOL_SM3887	RNA-Seq	RANDOM	TRANSCRIPTOMIC	PAIRED	180	0	ILLUMINA	Illumina HiSeq 2500	ERP010925	PRJEB9781		288907	ERS785285	SAMEA3473806	simple	35525	Daphnia magna	None							no					EDINBURGH UNIVERSITY	ERA453992		public	9094CE3E6557676CA08259217B59DD49	F6A90994B45FBD6501DC7FE75BD8D805
ERR952012	3094299	618859800	3094299	200	325		http://sra-download.ncbi.nlm.nih.gov/srapub/ERR952012	ERX1030982	2012_SOL_SM3887	RNA-Seq	RANDOM	TRANSCRIPTOMIC	PAIRED	180	0	ILLUMINA	Illumina HiSeq 2500	ERP010925	PRJEB9781		288907	ERS785285	SAMEA3473806	simple	35525	Daphnia magna	None							no					EDINBURGH UNIVERSITY	ERA453992		public	2DE8FACEE739216FB5ED1172919CAE2A	1AFC653BA067E0CB9D98A108F7C3E803
ERR952033	3807498	761499600	3807498	200	424		http://sra-download.ncbi.nlm.nih.gov/srapub/ERR952033	ERX1031003	2012_SOL_SM3887	RNA-Seq	RANDOM	TRANSCRIPTOMIC	PAIRED	180	0	ILLUMINA	Illumina HiSeq 2500	ERP010925	PRJEB9781		288907	ERS785285	SAMEA3473806	simple	35525	Daphnia magna	None							no					EDINBURGH UNIVERSITY	ERA453992		public	F6C38B53F55F8C02F3AD120D7CB01889	167D104DD5223C494B747E65DA3D933F
ERR952249	3496577	699315400	3496577	200	380		http://sra-download.ncbi.nlm.nih.gov/srapub/ERR952249	ERX1031219	2012_SOL_SM3887	RNA-Seq	RANDOM	TRANSCRIPTOMIC	PAIRED	180	0	ILLUMINA	Illumina HiSeq 2500	ERP010925	PRJEB9781		288907	ERS785285	SAMEA3473806	simple	35525	Daphnia magna	None							no					EDINBURGH UNIVERSITY	ERA453992		public	62FA9FA19761AE7FAF04BD4FBB39812C	73EB20A114A2279C4AD1744D2F1700B5
ERR952262	4384728	876945600	4384728	200	509		http://sra-download.ncbi.nlm.nih.gov/srapub/ERR952262	ERX1031232	2012_SOL_SM3887	RNA-Seq	RANDOM	TRANSCRIPTOMIC	PAIRED	180	0	ILLUMINA	Illumina HiSeq 2500	ERP010925	PRJEB9781		288907	ERS785285	SAMEA3473806	simple	35525	Daphnia magna	None							no					EDINBURGH UNIVERSITY	ERA453992		public	CAB16C9FD3A56DD178A41186904167CA	CE1D4F70DA02800392727AA6C81E9E5B
ERR952215	4068371	813674200	4068371	200	466		http://sra-download.ncbi.nlm.nih.gov/srapub/ERR952215	ERX1031185	2012_SOL_SM3887	RNA-Seq	RANDOM	TRANSCRIPTOMIC	PAIRED	180	0	ILLUMINA	Illumina HiSeq 2500	ERP010925	PRJEB9781		288907	ERS785285	SAMEA3473806	simple	35525	Daphnia magna	None							no					EDINBURGH UNIVERSITY	ERA453992		public	94A4AEBFA5E06383090ABA9F9EE003C6	8146CCF3DB4E98CC83A8E55643E3BAB4
ERR952159	2998790	599758000	2998790	200	325		http://sra-download.ncbi.nlm.nih.gov/srapub/ERR952159	ERX1031129	2012_SOL_SM3914	RNA-Seq	RANDOM	TRANSCRIPTOMIC	PAIRED	180	0	ILLUMINA	Illumina HiSeq 2500	ERP010925	PRJEB9781		288907	ERS785286	SAMEA3473807	simple	35525	Daphnia magna	None							no					EDINBURGH UNIVERSITY	ERA453992		public	1133843CAB57607BBF6296D117FF01C1	929D3014ED9C8C004992F64DC212EE00
ERR952171	3690846	738169200	3690846	200	427		http://sra-download.ncbi.nlm.nih.gov/srapub/ERR952171	ERX1031141	2012_SOL_SM3914	RNA-Seq	RANDOM	TRANSCRIPTOMIC	PAIRED	180	0	ILLUMINA	Illumina HiSeq 2500	ERP010925	PRJEB9781		288907	ERS785286	SAMEA3473807	simple	35525	Daphnia magna	None							no					EDINBURGH UNIVERSITY	ERA453992		public	B82E738D3804669B064E43D80F733CC7	DD69435CA95CD0A9D20D3EDDE33E0355
ERR952096	2621533	524306600	2621533	200	275		http://sra-download.ncbi.nlm.nih.gov/srapub/ERR952096	ERX1031066	2012_SOL_SM3914	RNA-Seq	RANDOM	TRANSCRIPTOMIC	PAIRED	180	0	ILLUMINA	Illumina HiSeq 2500	ERP010925	PRJEB9781		288907	ERS785286	SAMEA3473807	simple	35525	Daphnia magna	None							no					EDINBURGH UNIVERSITY	ERA453992		public	31FC6E3F8A2720885D9DD64765C6F4E7	D3828578180A26C638E8FDD1D5DCFBB6
ERR952140	3182748	636549600	3182748	200	352		http://sra-download.ncbi.nlm.nih.gov/srapub/ERR952140	ERX1031110	2012_SOL_SM3914	RNA-Seq	RANDOM	TRANSCRIPTOMIC	PAIRED	180	0	ILLUMINA	Illumina HiSeq 2500	ERP010925	PRJEB9781		288907	ERS785286	SAMEA3473807	simple	35525	Daphnia magna	None							no					EDINBURGH UNIVERSITY	ERA453992		public	9D05AEFC54D9F79489CF9A380BFA21CC	CCE3C14A94F27FAC833DE885291C4FFE
ERR952144	3422284	684456800	3422284	200	386		http://sra-download.ncbi.nlm.nih.gov/srapub/ERR952144	ERX1031114	2012_SOL_SM3914	RNA-Seq	RANDOM	TRANSCRIPTOMIC	PAIRED	180	0	ILLUMINA	Illumina HiSeq 2500	ERP010925	PRJEB9781		288907	ERS785286	SAMEA3473807	simple	35525	Daphnia magna	None							no					EDINBURGH UNIVERSITY	ERA453992		public	4741AFC84F39C71B941292BB933C9A20	DF5A3A74C211AE598104C21D982E7DCC
ERR951974	3302447	660489400	3302447	200	367		http://sra-download.ncbi.nlm.nih.gov/srapub/ERR951974	ERX1030944	2012_SOL_SM3914	RNA-Seq	RANDOM	TRANSCRIPTOMIC	PAIRED	180	0	ILLUMINA	Illumina HiSeq 2500	ERP010925	PRJEB9781		288907	ERS785286	SAMEA3473807	simple	35525	Daphnia magna	None							no					EDINBURGH UNIVERSITY	ERA453992		public	B09B1B2237D6EB377223B79392631202	4085BFC55CE2E8D888B746CBC2890217
ERR951979	2927291	585458200	2927291	200	314		http://sra-download.ncbi.nlm.nih.gov/srapub/ERR951979	ERX1030949	2012_SOL_SM3914	RNA-Seq	RANDOM	TRANSCRIPTOMIC	PAIRED	180	0	ILLUMINA	Illumina HiSeq 2500	ERP010925	PRJEB9781		288907	ERS785286	SAMEA3473807	simple	35525	Daphnia magna	None							no					EDINBURGH UNIVERSITY	ERA453992		public	5D3EF1D987F69357C36CE5EB868392F9	62A5E480821FBF4519A78CC2F58AF27C
ERR952229	3113844	622768800	3113844	200	341		http://sra-download.ncbi.nlm.nih.gov/srapub/ERR952229	ERX1031199	2012_SOL_SM3914	RNA-Seq	RANDOM	TRANSCRIPTOMIC	PAIRED	180	0	ILLUMINA	Illumina HiSeq 2500	ERP010925	PRJEB9781		288907	ERS785286	SAMEA3473807	simple	35525	Daphnia magna	None							no					EDINBURGH UNIVERSITY	ERA453992		public	0754BCC759363818DBED4C784C5FBE3E	3EF64BE990DEFD50A5BA4E3ADB39AF3B
ERR952267	3560863	712172600	3560863	200	407		http://sra-download.ncbi.nlm.nih.gov/srapub/ERR952267	ERX1031237	2012_SOL_SM3914	RNA-Seq	RANDOM	TRANSCRIPTOMIC	PAIRED	180	0	ILLUMINA	Illumina HiSeq 2500	ERP010925	PRJEB9781		288907	ERS785286	SAMEA3473807	simple	35525	Daphnia magna	None							no					EDINBURGH UNIVERSITY	ERA453992		public	3EC4588534CB078A192D0E29549EDB91	72D8967231FCF076488BEE56D59CB6E8
ERR951947	3742273	748454600	3742273	200	441		http://sra-download.ncbi.nlm.nih.gov/srapub/ERR951947	ERX1030917	2012_SOL_SM3914	RNA-Seq	RANDOM	TRANSCRIPTOMIC	PAIRED	180	0	ILLUMINA	Illumina HiSeq 2500	ERP010925	PRJEB9781		288907	ERS785286	SAMEA3473807	simple	35525	Daphnia magna	None							no					EDINBURGH UNIVERSITY	ERA453992		public	574D82DD3D4C1C3DFC6B72F39B1CC68A	CE2547F9CBC8003A353C970730DDC9FC
ERR952157	2160532	432106400	2160532	200	235		http://sra-download.ncbi.nlm.nih.gov/srapub/ERR952157	ERX1031127	2012_SOL_SM3893	RNA-Seq	RANDOM	TRANSCRIPTOMIC	PAIRED	180	0	ILLUMINA	Illumina HiSeq 2500	ERP010925	PRJEB9781		288907	ERS785287	SAMEA3473808	simple	35525	Daphnia magna	None							no					EDINBURGH UNIVERSITY	ERA453992		public	868D7597695E1905EA1EE924537DC42A	0830E1C48B864DA13DE599C5888812F5
ERR952180	2659703	531940600	2659703	200	308		http://sra-download.ncbi.nlm.nih.gov/srapub/ERR952180	ERX1031150	2012_SOL_SM3893	RNA-Seq	RANDOM	TRANSCRIPTOMIC	PAIRED	180	0	ILLUMINA	Illumina HiSeq 2500	ERP010925	PRJEB9781		288907	ERS785287	SAMEA3473808	simple	35525	Daphnia magna	None							no					EDINBURGH UNIVERSITY	ERA453992		public	BB71C62AA014FB7A5A777685A2C88AC0	85EA1474AC0F25AFCDE15270E73E0BBA
ERR952182	2361485	472297000	2361485	200	263		http://sra-download.ncbi.nlm.nih.gov/srapub/ERR952182	ERX1031152	2012_SOL_SM3893	RNA-Seq	RANDOM	TRANSCRIPTOMIC	PAIRED	180	0	ILLUMINA	Illumina HiSeq 2500	ERP010925	PRJEB9781		288907	ERS785287	SAMEA3473808	simple	35525	Daphnia magna	None							no					EDINBURGH UNIVERSITY	ERA453992		public	1781AEFB73F4EC1753369048156A4892	8FFEB11FC2DFBBE3DF69A83A666D6011
ERR952135	2268737	453747400	2268737	200	252		http://sra-download.ncbi.nlm.nih.gov/srapub/ERR952135	ERX1031105	2012_SOL_SM3893	RNA-Seq	RANDOM	TRANSCRIPTOMIC	PAIRED	180	0	ILLUMINA	Illumina HiSeq 2500	ERP010925	PRJEB9781		288907	ERS785287	SAMEA3473808	simple	35525	Daphnia magna	None							no					EDINBURGH UNIVERSITY	ERA453992		public	7479EC79E7248AFB984E0DE70E04FB5A	7F7E414C7E62B74C677AFACA61742EB7
ERR952417	2127902	425580400	2127902	200	229		http://sra-download.ncbi.nlm.nih.gov/srapub/ERR952417	ERX1031387	2012_SOL_SM3893	RNA-Seq	RANDOM	TRANSCRIPTOMIC	PAIRED	180	0	ILLUMINA	Illumina HiSeq 2500	ERP010925	PRJEB9781		288907	ERS785287	SAMEA3473808	simple	35525	Daphnia magna	None							no					EDINBURGH UNIVERSITY	ERA453992		public	A7A2C63D2A9B7A600BEF029247389298	C037031B44404A5DC5696982A1858398
ERR952058	2467645	493529000	2467645	200	279		http://sra-download.ncbi.nlm.nih.gov/srapub/ERR952058	ERX1031028	2012_SOL_SM3893	RNA-Seq	RANDOM	TRANSCRIPTOMIC	PAIRED	180	0	ILLUMINA	Illumina HiSeq 2500	ERP010925	PRJEB9781		288907	ERS785287	SAMEA3473808	simple	35525	Daphnia magna	None							no					EDINBURGH UNIVERSITY	ERA453992		public	06C011C0D5E46627375B24EFE96C1D53	47DFF879FAD8E788C5D805AEF6130969
ERR952087	1913485	382697000	1913485	200	202		http://sra-download.ncbi.nlm.nih.gov/srapub/ERR952087	ERX1031057	2012_SOL_SM3893	RNA-Seq	RANDOM	TRANSCRIPTOMIC	PAIRED	180	0	ILLUMINA	Illumina HiSeq 2500	ERP010925	PRJEB9781		288907	ERS785287	SAMEA3473808	simple	35525	Daphnia magna	None							no					EDINBURGH UNIVERSITY	ERA453992		public	0932DE2BF03BC4C446ACE6849532104A	121930ACBDEC8C5BCCD5F75E623FCBFD
ERR952272	2543151	508630200	2543151	200	292		http://sra-download.ncbi.nlm.nih.gov/srapub/ERR952272	ERX1031242	2012_SOL_SM3893	RNA-Seq	RANDOM	TRANSCRIPTOMIC	PAIRED	180	0	ILLUMINA	Illumina HiSeq 2500	ERP010925	PRJEB9781		288907	ERS785287	SAMEA3473808	simple	35525	Daphnia magna	None							no					EDINBURGH UNIVERSITY	ERA453992		public	F5D96ECDBA2090F6F2AE249EE26D735A	FB26604B49C1C5AA8F2CEF80F8F42890
ERR951948	2689943	537988600	2689943	200	317		http://sra-download.ncbi.nlm.nih.gov/srapub/ERR951948	ERX1030918	2012_SOL_SM3893	RNA-Seq	RANDOM	TRANSCRIPTOMIC	PAIRED	180	0	ILLUMINA	Illumina HiSeq 2500	ERP010925	PRJEB9781		288907	ERS785287	SAMEA3473808	simple	35525	Daphnia magna	None							no					EDINBURGH UNIVERSITY	ERA453992		public	18FA320EB7429588CF814339EF798A46	020995BC68556FFEBD62C2D2F6D4F127
ERR952220	2241850	448370000	2241850	200	246		http://sra-download.ncbi.nlm.nih.gov/srapub/ERR952220	ERX1031190	2012_SOL_SM3893	RNA-Seq	RANDOM	TRANSCRIPTOMIC	PAIRED	180	0	ILLUMINA	Illumina HiSeq 2500	ERP010925	PRJEB9781		288907	ERS785287	SAMEA3473808	simple	35525	Daphnia magna	None							no					EDINBURGH UNIVERSITY	ERA453992		public	17C4778781A259B9D54985BEEE24C848	4354834980DC7F74EC2F9A0F084A1488
ERR952186	2383769	476753800	2383769	200	250		http://sra-download.ncbi.nlm.nih.gov/srapub/ERR952186	ERX1031156	2012_SOL_SM3899	RNA-Seq	RANDOM	TRANSCRIPTOMIC	PAIRED	180	0	ILLUMINA	Illumina HiSeq 2500	ERP010925	PRJEB9781		288907	ERS785288	SAMEA3473809	simple	35525	Daphnia magna	None							no					EDINBURGH UNIVERSITY	ERA453992		public	283AD837EA7D8D19A785215AE9C14154	DE8C796DC31269166B77D11D68D8E8F4
ERR952424	2845564	569112800	2845564	200	314		http://sra-download.ncbi.nlm.nih.gov/srapub/ERR952424	ERX1031394	2012_SOL_SM3899	RNA-Seq	RANDOM	TRANSCRIPTOMIC	PAIRED	180	0	ILLUMINA	Illumina HiSeq 2500	ERP010925	PRJEB9781		288907	ERS785288	SAMEA3473809	simple	35525	Daphnia magna	None							no					EDINBURGH UNIVERSITY	ERA453992		public	D5DE24DF76F158F03C75F39F7429E14B	E2F0975580F5E1578B2C811A8F59825E
ERR952102	3364956	672991200	3364956	200	389		http://sra-download.ncbi.nlm.nih.gov/srapub/ERR952102	ERX1031072	2012_SOL_SM3899	RNA-Seq	RANDOM	TRANSCRIPTOMIC	PAIRED	180	0	ILLUMINA	Illumina HiSeq 2500	ERP010925	PRJEB9781		288907	ERS785288	SAMEA3473809	simple	35525	Daphnia magna	None							no					EDINBURGH UNIVERSITY	ERA453992		public	E9F1E7F5F415A1924EC5211B5EC49A67	168FA40382132A292D97D287A7895DE6
ERR952398	2654973	530994600	2654973	200	285		http://sra-download.ncbi.nlm.nih.gov/srapub/ERR952398	ERX1031368	2012_SOL_SM3899	RNA-Seq	RANDOM	TRANSCRIPTOMIC	PAIRED	180	0	ILLUMINA	Illumina HiSeq 2500	ERP010925	PRJEB9781		288907	ERS785288	SAMEA3473809	simple	35525	Daphnia magna	None							no					EDINBURGH UNIVERSITY	ERA453992		public	AF685F8829D36D9481F26169B5DE86CF	9A44549B83C7D0EF1B0567347C920FD9
ERR952053	3131375	626275000	3131375	200	357		http://sra-download.ncbi.nlm.nih.gov/srapub/ERR952053	ERX1031023	2012_SOL_SM3899	RNA-Seq	RANDOM	TRANSCRIPTOMIC	PAIRED	180	0	ILLUMINA	Illumina HiSeq 2500	ERP010925	PRJEB9781		288907	ERS785288	SAMEA3473809	simple	35525	Daphnia magna	None							no					EDINBURGH UNIVERSITY	ERA453992		public	144BDB1F5620496118AA5C4823822059	3956BB9FF385C9C200C67655FEC1CD21
ERR952078	2697765	539553000	2697765	200	292		http://sra-download.ncbi.nlm.nih.gov/srapub/ERR952078	ERX1031048	2012_SOL_SM3899	RNA-Seq	RANDOM	TRANSCRIPTOMIC	PAIRED	180	0	ILLUMINA	Illumina HiSeq 2500	ERP010925	PRJEB9781		288907	ERS785288	SAMEA3473809	simple	35525	Daphnia magna	None							no					EDINBURGH UNIVERSITY	ERA453992		public	96C046C4D3F0B14BA25063907BD67974	8287A5BF4440C5CEC48940FB6986DB41
ERR952350	2951296	590259200	2951296	200	327		http://sra-download.ncbi.nlm.nih.gov/srapub/ERR952350	ERX1031320	2012_SOL_SM3899	RNA-Seq	RANDOM	TRANSCRIPTOMIC	PAIRED	180	0	ILLUMINA	Illumina HiSeq 2500	ERP010925	PRJEB9781		288907	ERS785288	SAMEA3473809	simple	35525	Daphnia magna	None							no					EDINBURGH UNIVERSITY	ERA453992		public	48D58FAD583E220954E9DA52E7B71956	457743C46B991F5DB53913C44AFC906D
ERR952024	3409479	681895800	3409479	200	401		http://sra-download.ncbi.nlm.nih.gov/srapub/ERR952024	ERX1030994	2012_SOL_SM3899	RNA-Seq	RANDOM	TRANSCRIPTOMIC	PAIRED	180	0	ILLUMINA	Illumina HiSeq 2500	ERP010925	PRJEB9781		288907	ERS785288	SAMEA3473809	simple	35525	Daphnia magna	None							no					EDINBURGH UNIVERSITY	ERA453992		public	DE5BB7A361000AA05C45ED9C0A87C54A	9A3B373D02881FD7EC28E57FEB93DE62
ERR952288	2797528	559505600	2797528	200	305		http://sra-download.ncbi.nlm.nih.gov/srapub/ERR952288	ERX1031258	2012_SOL_SM3899	RNA-Seq	RANDOM	TRANSCRIPTOMIC	PAIRED	180	0	ILLUMINA	Illumina HiSeq 2500	ERP010925	PRJEB9781		288907	ERS785288	SAMEA3473809	simple	35525	Daphnia magna	None							no					EDINBURGH UNIVERSITY	ERA453992		public	40EE08EDDC0545768C38E82D38C1DC7D	DAF6256FB3FAD006A7B3849E6E4E2408
ERR951950	2997146	599429200	2997146	200	337		http://sra-download.ncbi.nlm.nih.gov/srapub/ERR951950	ERX1030920	2012_SOL_SM3899	RNA-Seq	RANDOM	TRANSCRIPTOMIC	PAIRED	180	0	ILLUMINA	Illumina HiSeq 2500	ERP010925	PRJEB9781		288907	ERS785288	SAMEA3473809	simple	35525	Daphnia magna	None							no					EDINBURGH UNIVERSITY	ERA453992		public	28FFBBE969EAA42AD12650F903ABF4E6	76328211F7532E50A4FAF6B344648387
ERR952113	2598867	519773400	2598867	200	293		http://sra-download.ncbi.nlm.nih.gov/srapub/ERR952113	ERX1031083	2012_SOL_SM3896	RNA-Seq	RANDOM	TRANSCRIPTOMIC	PAIRED	180	0	ILLUMINA	Illumina HiSeq 2500	ERP010925	PRJEB9781		288907	ERS785289	SAMEA3473810	simple	35525	Daphnia magna	None							no					EDINBURGH UNIVERSITY	ERA453992		public	F35AF9476E36738A6ABD2D3CEBB0E0D9	FC2E3E7F004D9E184FDE292153428822
ERR952123	2332891	466578200	2332891	200	255		http://sra-download.ncbi.nlm.nih.gov/srapub/ERR952123	ERX1031093	2012_SOL_SM3896	RNA-Seq	RANDOM	TRANSCRIPTOMIC	PAIRED	180	0	ILLUMINA	Illumina HiSeq 2500	ERP010925	PRJEB9781		288907	ERS785289	SAMEA3473810	simple	35525	Daphnia magna	None							no					EDINBURGH UNIVERSITY	ERA453992		public	2BACB88E353CD91376B23EE80F7F009A	B14F6B08A4B411BFF3DDE45F8781F0C1
ERR952382	2689234	537846800	2689234	200	316		http://sra-download.ncbi.nlm.nih.gov/srapub/ERR952382	ERX1031352	2012_SOL_SM3896	RNA-Seq	RANDOM	TRANSCRIPTOMIC	PAIRED	180	0	ILLUMINA	Illumina HiSeq 2500	ERP010925	PRJEB9781		288907	ERS785289	SAMEA3473810	simple	35525	Daphnia magna	None							no					EDINBURGH UNIVERSITY	ERA453992		public	75E2E60E19ECFE334A44C5C93AB7BBD8	A99A98532780861ED96422D5DBEC138C
ERR952073	2387449	477489800	2387449	200	264		http://sra-download.ncbi.nlm.nih.gov/srapub/ERR952073	ERX1031043	2012_SOL_SM3896	RNA-Seq	RANDOM	TRANSCRIPTOMIC	PAIRED	180	0	ILLUMINA	Illumina HiSeq 2500	ERP010925	PRJEB9781		288907	ERS785289	SAMEA3473810	simple	35525	Daphnia magna	None							no					EDINBURGH UNIVERSITY	ERA453992		public	A510FA975EA82301988AD93CFD5E811F	AC25A65BC3756160306E5A4222E748B4
ERR952015	1968834	393766800	1968834	200	206		http://sra-download.ncbi.nlm.nih.gov/srapub/ERR952015	ERX1030985	2012_SOL_SM3896	RNA-Seq	RANDOM	TRANSCRIPTOMIC	PAIRED	180	0	ILLUMINA	Illumina HiSeq 2500	ERP010925	PRJEB9781		288907	ERS785289	SAMEA3473810	simple	35525	Daphnia magna	None							no					EDINBURGH UNIVERSITY	ERA453992		public	985149E8F30F77525EFB768AF6CBB63E	A97708D5023E10DABC285866400A8815
ERR952029	2475790	495158000	2475790	200	274		http://sra-download.ncbi.nlm.nih.gov/srapub/ERR952029	ERX1030999	2012_SOL_SM3896	RNA-Seq	RANDOM	TRANSCRIPTOMIC	PAIRED	180	0	ILLUMINA	Illumina HiSeq 2500	ERP010925	PRJEB9781		288907	ERS785289	SAMEA3473810	simple	35525	Daphnia magna	None							no					EDINBURGH UNIVERSITY	ERA453992		public	D6D58BDD8B1CB55A694CC1661AC5C499	EEC6ABA888E38512A8F27BCBD259CFA5
ERR952039	2197682	439536400	2197682	200	236		http://sra-download.ncbi.nlm.nih.gov/srapub/ERR952039	ERX1031009	2012_SOL_SM3896	RNA-Seq	RANDOM	TRANSCRIPTOMIC	PAIRED	180	0	ILLUMINA	Illumina HiSeq 2500	ERP010925	PRJEB9781		288907	ERS785289	SAMEA3473810	simple	35525	Daphnia magna	None							no					EDINBURGH UNIVERSITY	ERA453992		public	B9FB91B2B7D1BCD36E6E777A8C3BDF48	755DB050270E42CA73015328934C9A90
ERR952219	2713055	542611000	2713055	200	310		http://sra-download.ncbi.nlm.nih.gov/srapub/ERR952219	ERX1031189	2012_SOL_SM3896	RNA-Seq	RANDOM	TRANSCRIPTOMIC	PAIRED	180	0	ILLUMINA	Illumina HiSeq 2500	ERP010925	PRJEB9781		288907	ERS785289	SAMEA3473810	simple	35525	Daphnia magna	None							no					EDINBURGH UNIVERSITY	ERA453992		public	CF3F6BD19454B0C5AFEA69D4FE8088AF	7C97B94E5093460EC5B88FF8EF57A6E0
ERR952246	2242275	448455000	2242275	200	243		http://sra-download.ncbi.nlm.nih.gov/srapub/ERR952246	ERX1031216	2012_SOL_SM3896	RNA-Seq	RANDOM	TRANSCRIPTOMIC	PAIRED	180	0	ILLUMINA	Illumina HiSeq 2500	ERP010925	PRJEB9781		288907	ERS785289	SAMEA3473810	simple	35525	Daphnia magna	None							no					EDINBURGH UNIVERSITY	ERA453992		public	7095A1FD305208673EADDAD47260A9BE	8090540E09238610D6B68429D5221E69
ERR952259	2651202	530240400	2651202	200	306		http://sra-download.ncbi.nlm.nih.gov/srapub/ERR952259	ERX1031229	2012_SOL_SM3896	RNA-Seq	RANDOM	TRANSCRIPTOMIC	PAIRED	180	0	ILLUMINA	Illumina HiSeq 2500	ERP010925	PRJEB9781		288907	ERS785289	SAMEA3473810	simple	35525	Daphnia magna	None							no					EDINBURGH UNIVERSITY	ERA453992		public	47ABDC0D42F3E0F3FBC441023D6B29A3	B1E26198390B3A17C93B46FED218A5DC
ERR952190	3566688	713337600	3566688	200	421		http://sra-download.ncbi.nlm.nih.gov/srapub/ERR952190	ERX1031160	2012_SOL_SM3872	RNA-Seq	RANDOM	TRANSCRIPTOMIC	PAIRED	180	0	ILLUMINA	Illumina HiSeq 2500	ERP010925	PRJEB9781		288907	ERS785290	SAMEA3473811	simple	35525	Daphnia magna	None							no					EDINBURGH UNIVERSITY	ERA453992		public	5FDE514FCF743E2CB1959B7A82E46B78	56A67C1657EFC04AB65A925D3D68CC4D
ERR952108	3068080	613616000	3068080	200	341		http://sra-download.ncbi.nlm.nih.gov/srapub/ERR952108	ERX1031078	2012_SOL_SM3872	RNA-Seq	RANDOM	TRANSCRIPTOMIC	PAIRED	180	0	ILLUMINA	Illumina HiSeq 2500	ERP010925	PRJEB9781		288907	ERS785290	SAMEA3473811	simple	35525	Daphnia magna	None							no					EDINBURGH UNIVERSITY	ERA453992		public	69B3BC4043B8B5505DFA9CCB3DA3B3D8	057A4E1D40E46A62C97483326D37AFA5
ERR952390	3140681	628136200	3140681	200	354		http://sra-download.ncbi.nlm.nih.gov/srapub/ERR952390	ERX1031360	2012_SOL_SM3872	RNA-Seq	RANDOM	TRANSCRIPTOMIC	PAIRED	180	0	ILLUMINA	Illumina HiSeq 2500	ERP010925	PRJEB9781		288907	ERS785290	SAMEA3473811	simple	35525	Daphnia magna	None							no					EDINBURGH UNIVERSITY	ERA453992		public	5D6091D4A18FB70540874080F1B9AE8E	9E5E692F1CE02F4699D3F97701FF5934
ERR952407	2921808	584361600	2921808	200	320		http://sra-download.ncbi.nlm.nih.gov/srapub/ERR952407	ERX1031377	2012_SOL_SM3872	RNA-Seq	RANDOM	TRANSCRIPTOMIC	PAIRED	180	0	ILLUMINA	Illumina HiSeq 2500	ERP010925	PRJEB9781		288907	ERS785290	SAMEA3473811	simple	35525	Daphnia magna	None							no					EDINBURGH UNIVERSITY	ERA453992		public	F0DA43D0A2A0E4D699D43D6437C748CC	F8DA1ADAD343033276B7DC2B9A6404A8
ERR952347	2961184	592236800	2961184	200	328		http://sra-download.ncbi.nlm.nih.gov/srapub/ERR952347	ERX1031317	2012_SOL_SM3872	RNA-Seq	RANDOM	TRANSCRIPTOMIC	PAIRED	180	0	ILLUMINA	Illumina HiSeq 2500	ERP010925	PRJEB9781		288907	ERS785290	SAMEA3473811	simple	35525	Daphnia magna	None							no					EDINBURGH UNIVERSITY	ERA453992		public	4AE56FD59503B33F0F4B88E0905F0218	99017E1016CD5CC2AAC8CA0C55CC230B
ERR952003	3527090	705418000	3527090	200	409		http://sra-download.ncbi.nlm.nih.gov/srapub/ERR952003	ERX1030973	2012_SOL_SM3872	RNA-Seq	RANDOM	TRANSCRIPTOMIC	PAIRED	180	0	ILLUMINA	Illumina HiSeq 2500	ERP010925	PRJEB9781		288907	ERS785290	SAMEA3473811	simple	35525	Daphnia magna	None							no					EDINBURGH UNIVERSITY	ERA453992		public	A25E8BD539614A092739E7A7466A2935	D5B8250A8C512D81BEFED49774040BEF
ERR952300	2491516	498303200	2491516	200	262		http://sra-download.ncbi.nlm.nih.gov/srapub/ERR952300	ERX1031270	2012_SOL_SM3872	RNA-Seq	RANDOM	TRANSCRIPTOMIC	PAIRED	180	0	ILLUMINA	Illumina HiSeq 2500	ERP010925	PRJEB9781		288907	ERS785290	SAMEA3473811	simple	35525	Daphnia magna	None							no					EDINBURGH UNIVERSITY	ERA453992		public	DD0FA77429348533D4C857B359691700	D61CF217912D6051D01DD009F99621FF
ERR951967	3246380	649276000	3246380	200	371		http://sra-download.ncbi.nlm.nih.gov/srapub/ERR951967	ERX1030937	2012_SOL_SM3872	RNA-Seq	RANDOM	TRANSCRIPTOMIC	PAIRED	180	0	ILLUMINA	Illumina HiSeq 2500	ERP010925	PRJEB9781		288907	ERS785290	SAMEA3473811	simple	35525	Daphnia magna	None							no					EDINBURGH UNIVERSITY	ERA453992		public	3E89840E645E4FD73BFBB95E2AD91D41	D620BA2FC60C6514BD4B4B12430F499C
ERR951994	2816244	563248800	2816244	200	305		http://sra-download.ncbi.nlm.nih.gov/srapub/ERR951994	ERX1030964	2012_SOL_SM3872	RNA-Seq	RANDOM	TRANSCRIPTOMIC	PAIRED	180	0	ILLUMINA	Illumina HiSeq 2500	ERP010925	PRJEB9781		288907	ERS785290	SAMEA3473811	simple	35525	Daphnia magna	None							no					EDINBURGH UNIVERSITY	ERA453992		public	ACBD997A21E166C2BEA6468C19280869	CB8A2E4F9315A4E358A7BEB244069829
ERR952231	2770567	554113400	2770567	200	298		http://sra-download.ncbi.nlm.nih.gov/srapub/ERR952231	ERX1031201	2012_SOL_SM3872	RNA-Seq	RANDOM	TRANSCRIPTOMIC	PAIRED	180	0	ILLUMINA	Illumina HiSeq 2500	ERP010925	PRJEB9781		288907	ERS785290	SAMEA3473811	simple	35525	Daphnia magna	None							no					EDINBURGH UNIVERSITY	ERA453992		public	2FC4FDA5E842407D80491726214C484F	1BD535B4EF01040A21E76D9630D52EF2
ERR952189	3067867	613573400	3067867	200	360		http://sra-download.ncbi.nlm.nih.gov/srapub/ERR952189	ERX1031159	2012_SOL_SM3873	RNA-Seq	RANDOM	TRANSCRIPTOMIC	PAIRED	180	0	ILLUMINA	Illumina HiSeq 2500	ERP010925	PRJEB9781		288907	ERS785291	SAMEA3473812	simple	35525	Daphnia magna	None							no					EDINBURGH UNIVERSITY	ERA453992		public	AAAD82DF0D5884137A0E1659315F0EB7	D0E16ACED05DE09336D9DC84F440D161
ERR952120	2180900	436180000	2180900	200	229		http://sra-download.ncbi.nlm.nih.gov/srapub/ERR952120	ERX1031090	2012_SOL_SM3873	RNA-Seq	RANDOM	TRANSCRIPTOMIC	PAIRED	180	0	ILLUMINA	Illumina HiSeq 2500	ERP010925	PRJEB9781		288907	ERS785291	SAMEA3473812	simple	35525	Daphnia magna	None							no					EDINBURGH UNIVERSITY	ERA453992		public	AAA05906AB402DE1236B0C2E547B0F7D	FC9177B2D58518E86553346C556BF94F
ERR952391	2850565	570113000	2850565	200	320		http://sra-download.ncbi.nlm.nih.gov/srapub/ERR952391	ERX1031361	2012_SOL_SM3873	RNA-Seq	RANDOM	TRANSCRIPTOMIC	PAIRED	180	0	ILLUMINA	Illumina HiSeq 2500	ERP010925	PRJEB9781		288907	ERS785291	SAMEA3473812	simple	35525	Daphnia magna	None							no					EDINBURGH UNIVERSITY	ERA453992		public	191FD2D71E418005F31D5CD24A7976D4	9FB7B4F396A5157AF3E6B55B91A8D39B
ERR952406	2591223	518244600	2591223	200	283		http://sra-download.ncbi.nlm.nih.gov/srapub/ERR952406	ERX1031376	2012_SOL_SM3873	RNA-Seq	RANDOM	TRANSCRIPTOMIC	PAIRED	180	0	ILLUMINA	Illumina HiSeq 2500	ERP010925	PRJEB9781		288907	ERS785291	SAMEA3473812	simple	35525	Daphnia magna	None							no					EDINBURGH UNIVERSITY	ERA453992		public	228335D17304400D9D6A4B92B2297845	2672E85E19D1887A9F6137C73F64B61D
ERR952348	2642708	528541600	2642708	200	292		http://sra-download.ncbi.nlm.nih.gov/srapub/ERR952348	ERX1031318	2012_SOL_SM3873	RNA-Seq	RANDOM	TRANSCRIPTOMIC	PAIRED	180	0	ILLUMINA	Illumina HiSeq 2500	ERP010925	PRJEB9781		288907	ERS785291	SAMEA3473812	simple	35525	Daphnia magna	None							no					EDINBURGH UNIVERSITY	ERA453992		public	DF5086D98BDDE9581284789C6324C3F2	83E3269D793B8C38CA4D4FA2987B1E2F
ERR951995	2493370	498674000	2493370	200	270		http://sra-download.ncbi.nlm.nih.gov/srapub/ERR951995	ERX1030965	2012_SOL_SM3873	RNA-Seq	RANDOM	TRANSCRIPTOMIC	PAIRED	180	0	ILLUMINA	Illumina HiSeq 2500	ERP010925	PRJEB9781		288907	ERS785291	SAMEA3473812	simple	35525	Daphnia magna	None							no					EDINBURGH UNIVERSITY	ERA453992		public	3DC3D86255655DBFAA4F051F6B1AFC6A	98E11932A4497B33EB180F50A6923C4E
ERR952004	3030985	606197000	3030985	200	350		http://sra-download.ncbi.nlm.nih.gov/srapub/ERR952004	ERX1030974	2012_SOL_SM3873	RNA-Seq	RANDOM	TRANSCRIPTOMIC	PAIRED	180	0	ILLUMINA	Illumina HiSeq 2500	ERP010925	PRJEB9781		288907	ERS785291	SAMEA3473812	simple	35525	Daphnia magna	None							no					EDINBURGH UNIVERSITY	ERA453992		public	BCD26B5090417FBDF24DA398E2010E08	5D843434C976AA9F8217F611FA8C3E1C
ERR951968	2979575	595915000	2979575	200	339		http://sra-download.ncbi.nlm.nih.gov/srapub/ERR951968	ERX1030938	2012_SOL_SM3873	RNA-Seq	RANDOM	TRANSCRIPTOMIC	PAIRED	180	0	ILLUMINA	Illumina HiSeq 2500	ERP010925	PRJEB9781		288907	ERS785291	SAMEA3473812	simple	35525	Daphnia magna	None							no					EDINBURGH UNIVERSITY	ERA453992		public	3C5780EBBCD9ED424788B959A4F24D64	4E7D51681E074B2AE6259C1A2D52C380
ERR952223	2739474	547894800	2739474	200	303		http://sra-download.ncbi.nlm.nih.gov/srapub/ERR952223	ERX1031193	2012_SOL_SM3873	RNA-Seq	RANDOM	TRANSCRIPTOMIC	PAIRED	180	0	ILLUMINA	Illumina HiSeq 2500	ERP010925	PRJEB9781		288907	ERS785291	SAMEA3473812	simple	35525	Daphnia magna	None							no					EDINBURGH UNIVERSITY	ERA453992		public	F3102A8B8D5E4AE0E7A612665CEE48E9	132A7080FB208E40AEAA8582CE6EDE43
ERR952232	2432319	486463800	2432319	200	261		http://sra-download.ncbi.nlm.nih.gov/srapub/ERR952232	ERX1031202	2012_SOL_SM3873	RNA-Seq	RANDOM	TRANSCRIPTOMIC	PAIRED	180	0	ILLUMINA	Illumina HiSeq 2500	ERP010925	PRJEB9781		288907	ERS785291	SAMEA3473812	simple	35525	Daphnia magna	None							no					EDINBURGH UNIVERSITY	ERA453992		public	F7C41C92DB08EA267FC1D10653E31885	4FBC182EB7B11B90FF465A885642D1F5
ERR336998	13104046	2358728280	13104046	180	1571		https://sra-download.ncbi.nlm.nih.gov/srapub/ERR336998	ERX309903	unspecified	RNA-Seq	RT-PCR	TRANSCRIPTOMIC	PAIRED	90	0	ILLUMINA	Illumina HiSeq 2000	ERP003834	PRJEB4541		290047	ERS345780	SAMEA2177686	simple	95602	Eriocheir sinensis	Chinese mitten crab							no					TJUN	ERA248679		public	5B088BB43FB34FB4EB88B552C2B39D47	212574E988AF3811ACF5EB77509E8CDD
SRR1555734	28223142	5701074684	28223142	202	3661		https://sra-download.ncbi.nlm.nih.gov/srapub/SRR1555734	SRX684814		RNA-Seq	RT-PCR	TRANSCRIPTOMIC	PAIRED	0	0	ILLUMINA	Illumina HiSeq 2500	SRP045690	PRJNA259036	2	259036	SRS687914	SAMN03002177	simple	95602	Eriocheir sinensis	Eyestalks of the Eriocheir sinensis					not determined		no					FRESHWATER FISHERIES RESEARCH INSTITUTE OF JIANGSU	SRA180011		public	6E4DC23BC651B21338B9B73B127C046D	BE213FEAC6CB39BBC0F41978463492B8
SRR1576649	29014738	5860977076	29014738	202	3758		https://sra-download.ncbi.nlm.nih.gov/srapub/SRR1576649	SRX684814		RNA-Seq	RT-PCR	TRANSCRIPTOMIC	PAIRED	0	0	ILLUMINA	Illumina HiSeq 2500	SRP045690	PRJNA259036	2	259036	SRS687914	SAMN03002177	simple	95602	Eriocheir sinensis	Eyestalks of the Eriocheir sinensis					not determined		no					FRESHWATER FISHERIES RESEARCH INSTITUTE OF JIANGSU	SRA180011		public	BE295CDF083A8A581C20B8C2FABE519D	40D8204FC98AE6D1FC520DDA927D598F
SRR1735503	35062793	10588963486	35062793	302	6176		https://sra-download.ncbi.nlm.nih.gov/srapub/SRR1735503	SRX824594		RNA-Seq	PolyA	TRANSCRIPTOMIC	PAIRED	300	2	ILLUMINA	Illumina HiSeq 2500	SRP051575	PRJNA271233		271233	SRS804206	SAMN03273342	simple	95602	Eriocheir sinensis	CHMT					male		no					SHANGHAI OCEAN UNIVERSITY	SRA221292		public	AD48942026BEB2F6F3E5F421F1BD6E93	1CB438725BABDA453F8054B14C3692FE
SRR1735536	61517230	18578203460	61517230	302	10379		https://sra-download.ncbi.nlm.nih.gov/srapub/SRR1735536	SRX845725		RNA-Seq	PolyA	TRANSCRIPTOMIC	PAIRED	300	2	ILLUMINA	Illumina HiSeq 2500	SRP051575	PRJNA271233		271233	SRS804206	SAMN03273342	simple	95602	Eriocheir sinensis	CHMT					male		no					SHANGHAI OCEAN UNIVERSITY	SRA221292		public	42A4A24208238E3355265F6827EAF452	EDB0F1AEE36D3AB66B55CFC117710657
SRR1735537	29272460	8840282920	29272460	302	4920		https://sra-download.ncbi.nlm.nih.gov/srapub/SRR1735537	SRX845724		RNA-Seq	PolyA	TRANSCRIPTOMIC	PAIRED	300	2	ILLUMINA	Illumina HiSeq 2500	SRP051575	PRJNA271233		271233	SRS804206	SAMN03273342	simple	95602	Eriocheir sinensis	CHMT					male		no					SHANGHAI OCEAN UNIVERSITY	SRA221292		public	208029EE7912BE66E07DE13CD97DFA34	1D02957C114EA6DB06F866F827BA0EA3
SRR2073826	11934279	3580283700	11934279	300	1626		https://sra-download.ncbi.nlm.nih.gov/srapub/SRR2073826	SRX1068777		RNA-Seq	unspecified	TRANSCRIPTOMIC	PAIRED	150	0	ILLUMINA	Illumina HiSeq 2500	SRP059617	PRJNA287297		287297	SRS964315	SAMN03780434	simple	95602	Eriocheir sinensis	hemocytes					pooled male and female		no						SRA273325		public	A07A34CF7458E3D45298C1B3E28A5256	7A778668F62BED4729F5B98BC85695FF
SRR2170964	27088147	6772036750	27088147	250	3384		https://sra-download.ncbi.nlm.nih.gov/srapub/SRR2170964	SRX1156191		RNA-Seq	cDNA	TRANSCRIPTOMIC	PAIRED	0	0	ILLUMINA	Illumina HiSeq 2000	SRP062531	PRJNA293146		293146	SRS1038117	SAMN03997566	simple	4392	Eucommia ulmoides	BJC					female		no					IOCAS	SRA167517		public	B2F25C0BF77ED416EEE6381353747D90	6A6B9ED4983E4069BA036A8F0AA0A8A8
SRR2170970	26614077	6653519250	26614077	250	3310		https://sra-download.ncbi.nlm.nih.gov/srapub/SRR2170970	SRX1156191		RNA-Seq	cDNA	TRANSCRIPTOMIC	PAIRED	0	0	ILLUMINA	Illumina HiSeq 2000	SRP062531	PRJNA293146		293146	SRS1038117	SAMN03997566	simple	4392	Eucommia ulmoides	BJC					female		no					IOCAS	SRA167517		public	2D3A74AC1722C443300BE9FB07DF32A2	9D4CCA97172C5CD604DB8A95ABCECA0A
SRR2180019	36954342	9312494184	36954342	252	3133		https://sra-download.ncbi.nlm.nih.gov/srapub/SRR2180019	SRX1162680		RNA-Seq	cDNA	TRANSCRIPTOMIC	PAIRED	0	0	ILLUMINA	Illumina HiSeq 2000	SRP062750	PRJNA293485		293485	SRS1043895	SAMN04004248	simple	95602	Eriocheir sinensis	Os and Cs of the mitten crabs							no					IOCAS	SRA167517		public	0404D56D9E9015119A14293E88026E76	0602871B1C5AD2B825D0D0D07C94BB4C
SRR2180020	32813420	8268981840	32813420	252	2793		https://sra-download.ncbi.nlm.nih.gov/srapub/SRR2180020	SRX1162680		RNA-Seq	cDNA	TRANSCRIPTOMIC	PAIRED	0	0	ILLUMINA	Illumina HiSeq 2000	SRP062750	PRJNA293485		293485	SRS1043895	SAMN04004248	simple	95602	Eriocheir sinensis	Os and Cs of the mitten crabs							no					IOCAS	SRA167517		public	FDA0B710CBEF08EE75BC353C8718A7A4	DEA26873B328B5F288FF2D5CCB0286BF
SRR3623083	13695899	3451366548	13695899	252	1177		https://sra-download.ncbi.nlm.nih.gov/srapub/SRR3623083	SRX1818354	E1	RNA-Seq	cDNA	TRANSCRIPTOMIC	PAIRED	0	0	ILLUMINA	Illumina HiSeq 2000	SRP076057	PRJNA319468		319468	SRS1481057	SAMN04892867	simple	95602	Eriocheir sinensis	E1							no						SRA430622		public	B9E075BD390485432BCE87B82F295C89	6931EF08D6864B94E010D88CBC160F41
SRR3623084	18470155	4826761107	18470155	261	1829		https://sra-download.ncbi.nlm.nih.gov/srapub/SRR3623084	SRX1818355	E2	RNA-Seq	cDNA	TRANSCRIPTOMIC	PAIRED	0	0	ILLUMINA	Illumina HiSeq 2000	SRP076057	PRJNA319468		319468	SRS1481058	SAMN04892868	simple	95602	Eriocheir sinensis	E2							no						SRA430622		public	23B58D4DEFD1F2518C9C73088AA3193E	F478BF4DA1C6A706DB6DEC4CDDFB6739
SRR3623085	15776953	3975792156	15776953	252	1342		https://sra-download.ncbi.nlm.nih.gov/srapub/SRR3623085	SRX1818356	E3	RNA-Seq	cDNA	TRANSCRIPTOMIC	PAIRED	0	0	ILLUMINA	Illumina HiSeq 2000	SRP076057	PRJNA319468		319468	SRS1481059	SAMN04892869	simple	95602	Eriocheir sinensis	E3							no						SRA430622		public	2DFF65E69974BCA99442C4D796D6DD2B	1B6BF00239AB586FDEBC1471B549B155
SRR3623086	13220017	3331444284	13220017	252	1120		https://sra-download.ncbi.nlm.nih.gov/srapub/SRR3623086	SRX1818358	E4	RNA-Seq	cDNA	TRANSCRIPTOMIC	PAIRED	0	0	ILLUMINA	Illumina HiSeq 2000	SRP076057	PRJNA319468		319468	SRS1481060	SAMN04892870	simple	95602	Eriocheir sinensis	E4							no						SRA430622		public	0FF1DE732BE1EB4267470C5FE0D0E2EF	8A490781E1D44B72C312A02D2101FDDE
SRR3623087	17502090	4410526680	17502090	252	1488		https://sra-download.ncbi.nlm.nih.gov/srapub/SRR3623087	SRX1818359	E5	RNA-Seq	cDNA	TRANSCRIPTOMIC	PAIRED	0	0	ILLUMINA	Illumina HiSeq 2000	SRP076057	PRJNA319468		319468	SRS1481061	SAMN04892871	simple	95602	Eriocheir sinensis	E5							no						SRA430622		public	2124D609CC7CD2190800DB355A940769	DAA48DB19E47BD59F3BE54A9AA1FCA92
SRR3623088	9829947	2477146644	9829947	252	867		https://sra-download.ncbi.nlm.nih.gov/srapub/SRR3623088	SRX1818360	E6	RNA-Seq	cDNA	TRANSCRIPTOMIC	PAIRED	0	0	ILLUMINA	Illumina HiSeq 2000	SRP076057	PRJNA319468		319468	SRS1481062	SAMN04892872	simple	95602	Eriocheir sinensis	E6							no						SRA430622		public	4E7E0425B747541C180591EB1ABA52F9	C207DA4942614011C81D29305754E165
SRR3623089	7574611	1908801972	7574611	252	671		https://sra-download.ncbi.nlm.nih.gov/srapub/SRR3623089	SRX1818361	E7	RNA-Seq	cDNA	TRANSCRIPTOMIC	PAIRED	0	0	ILLUMINA	Illumina HiSeq 2000	SRP076057	PRJNA319468		319468	SRS1481063	SAMN04892873	simple	95602	Eriocheir sinensis	E7							no						SRA430622		public	117695D2D2269A6CCAB2CE2B2D19FEB3	025A05E1A78F6CFDF4A0BE1CF51C84AA
SRR3623090	12268750	3091725000	12268750	252	1050		https://sra-download.ncbi.nlm.nih.gov/srapub/SRR3623090	SRX1818362	Z1	RNA-Seq	cDNA	TRANSCRIPTOMIC	PAIRED	0	0	ILLUMINA	Illumina HiSeq 2000	SRP076057	PRJNA319468		319468	SRS1481064	SAMN04892874	simple	95602	Eriocheir sinensis	Z1							no						SRA430622		public	E977BC6FA71FFFAE678753877515D1F6	E2B8360094C578423D3576B41934027A
SRR546086	21307691	3409230560	21307691	160	1871		https://sra-download.ncbi.nlm.nih.gov/srapub/SRR546086	SRX179529		RNA-Seq	cDNA	TRANSCRIPTOMIC	PAIRED	0	0	ILLUMINA	Illumina Genome Analyzer	SRP014918	PRJNA170962		170962	SRS355226	SAMN01112389	simple	95602	Eriocheir sinensis	Chinese Mitten Crab							no					EAST CHINA NORMAL UNIVERSITY	SRA056474		public	33AFDD715637DF52267B6F43C23A7147	0DE220B1D7C35ED59F91B9494849DFD4
SRR579529	29235864	2742381271	29235864	93	1859		https://sra-download.ncbi.nlm.nih.gov/srapub/SRR579529	SRX155710		RNA-Seq	PCR	TRANSCRIPTOMIC	PAIRED	0	0	ILLUMINA	Illumina HiSeq 2000	SRP013881	PRJNA80779	2	80779	SRS346525	SAMN01057059	simple	95602	Eriocheir sinensis	Muscle 0h							no					AUBURN UNIVERSITY	SRA054863		public	950DA346B0DBD6A0E5CE897CDE724998	A0FF3FDF13EE9B434C67880BCABC9BF8
SRR579530	28333938	2654883649	28333938	93	1800		https://sra-download.ncbi.nlm.nih.gov/srapub/SRR579530	SRX155711		RNA-Seq	PCR	TRANSCRIPTOMIC	PAIRED	0	0	ILLUMINA	Illumina HiSeq 2000	SRP013881	PRJNA80779	2	80779	SRS346526	SAMN01057060	simple	95602	Eriocheir sinensis	Muscle 24h							no					AUBURN UNIVERSITY	SRA054863		public	147CE71570EF872FABB09905A0B09CB2	BD131AC62F9E8DB0996CEACCD1A872A9
SRR579531	34899071	3302524011	34899071	94	2206		https://sra-download.ncbi.nlm.nih.gov/srapub/SRR579531	SRX155712		RNA-Seq	PCR	TRANSCRIPTOMIC	PAIRED	0	0	ILLUMINA	Illumina HiSeq 2000	SRP013881	PRJNA80779	2	80779	SRS346552	SAMN01057145	simple	95602	Eriocheir sinensis	Gill 0h							no					AUBURN UNIVERSITY	SRA054863		public	5ABA86CCA9B1EAE9BDC941ACECE15DD6	D776E2AE9584925CEFFC3050F41CD5D6
SRR579532	29312963	2771049015	29312963	94	1855		https://sra-download.ncbi.nlm.nih.gov/srapub/SRR579532	SRX155713		RNA-Seq	PCR	TRANSCRIPTOMIC	PAIRED	0	0	ILLUMINA	Illumina HiSeq 2000	SRP013881	PRJNA80779	2	80779	SRS346553	SAMN01057146	simple	95602	Eriocheir sinensis	Gill 24h							no					AUBURN UNIVERSITY	SRA054863		public	37D0FBD6257DDC0B478CE792CF6A34B9	57F5E631D9978B53845BD0A5E4699F40

## Sheet: TSA
Table S3. Crustacean transcriptome data collection from Transcriptome Shotgun Assembly.
ID	Organism	Bioproject	Biosample	#Contigs	Total length	Update Date	Create Date
GADE01	Cherax quadricarinatus	PRJNA179334		17518	9015889	2013-06-14T00:00:00Z	2013-06-14T00:00:00Z
GAFS01	Astacus leptodactylus	PRJNA183420		74877	60229164	2013-11-05T00:00:00Z	2013-11-04T00:00:00Z
GAFY01	Astacus leptodactylus	PRJNA183420		39935	31658703	2014-05-01T00:00:00Z	2013-11-05T00:00:00Z
GAJM01	Xibalbanus tulumensis	PRJNA203251	SAMN02146300	1030	933171	2014-02-26T00:00:00Z	2014-01-09T00:00:00Z
GAJP01	Hyalella azteca	PRJNA188322	SAMN01914920	11022	5650850	2015-07-20T00:00:00Z	2013-06-05T00:00:00Z
GAJQ01	Hyalella azteca	PRJNA188322	SAMN01915237	17788	8472500	2015-07-20T00:00:00Z	2013-06-05T00:00:00Z
GAKD01	Melita plumulosa	PRJNA200979		25449	14038036	2015-08-27T00:00:00Z	2013-06-05T00:00:00Z
GARH01	Procambarus clarkii	PRJNA205889	SAMN02179261	46670	52422236	2015-01-05T00:00:00Z	2015-01-05T00:00:00Z
GARO01	Echinogammarus veneris	PRJNA231037	SAMN02439990	31520	19979737	2014-03-18T00:00:00Z	2014-03-18T00:00:00Z
GARW01	Eucyclops serrulatus	PRJNA231234	SAMN02442384	51528	36645141	2014-03-21T00:00:00Z	2014-03-21T00:00:00Z
GAXK01	Calanus finmarchicus	PRJNA236528	SAMN02597755SAMN02597756SAMN02597757SAMN02597758SAMN02597759SAMN02597760	204968	203924271	2016-02-25T00:00:00Z	2014-03-10T00:00:00Z
GAZX01	Caligus rogercresseyi	PRJNA234316	SAMN02725394SAMN02725395SAMN02725396SAMN02725397SAMN02725398SAMN02726039	44089	56240654	2014-09-11T00:00:00Z	2014-04-03T00:00:00Z
GBEI01	Astacus leptodactylus	PRJNA183420	SAMN02738958	106362	82844323	2015-05-05T00:00:00Z	2015-05-05T00:00:00Z
GBEV01	Procambarus clarkii	PRJNA205889	SAMN02743424	254561	159968211	2014-11-05T00:00:00Z	2014-11-05T00:00:00Z
GBFB01	Calanus finmarchicus	PRJNA231164	SAMN02441826	241140	160760719	2015-01-30T00:00:00Z	2014-06-05T00:00:00Z
GBGO01	Eurytemora affinis	PRJNA242763	SAMN02798133	138088	143733589	2015-07-07T00:00:00Z	2015-07-07T00:00:00Z
GBSZ01	Tigriopus californicus	PRJNA263967	SAMN00115818SAMN00115819SAMN00115820SAMN03112848SAMN03112849	12067	14966851	2015-02-02T00:00:00Z	2015-02-02T00:00:00Z
GBTC01	Tigriopus californicus	PRJNA263967	SAMN00115817SAMN03112850	12075	14902878	2015-02-02T00:00:00Z	2015-02-02T00:00:00Z
GBUF01	Eriocheir sinensis	PRJNA264349	SAMN01940964	18686	32375492	2015-06-09T00:00:00Z	2015-06-09T00:00:00Z
GBXE01	Carcinus maenas	PRJNA255867	SAMN03016040SAMN03016043SAMN03016047SAMN03016050SAMN03016054SAMN03016058SAMN03016062SAMN03016066SAMN03016070SAMN03016074SAMN03016078SAMN03016082	212322	195905355	2015-05-15T00:00:00Z	2015-05-15T00:00:00Z
GBXT01	Calanus glacialis	PRJNA237014	SAMN02602949SAMN02602950SAMN02603376SAMN02603377SAMN02603378SAMN02603379	36880	15748490	2015-01-13T00:00:00Z	2015-01-13T00:00:00Z
GBXU01	Calanus finmarchicus	PRJNA236983	SAMN02602927SAMN02602928SAMN02602929SAMN02602930SAMN02602931SAMN02602932	28954	10223122	2015-01-13T00:00:00Z	2015-01-13T00:00:00Z
GBYW01	Pacifastacus leniusculus	PRJNA259594	SAMN03009588	75939	30491098	2015-08-03T00:00:00Z	2015-08-03T00:00:00Z
GBZW01	Eriocheir sinensis	PRJNA259036	SAMN03002177	41124	41267550	2015-08-05T00:00:00Z	2015-08-05T00:00:00Z
GCHA01	Tigriopus japonicus	PRJNA274317	SAMN03325913	54758	82981758	2015-07-20T00:00:00Z	2015-07-20T00:00:00Z
GCJT01	Paracyclopina nana	PRJNA268783	SAMN03224202	60687	95849484	2015-07-20T00:00:00Z	2015-07-20T00:00:00Z
GCVY01	Litopenaeus vannamei	PRJNA77889	SAMN03458554	701	337816	2015-10-01T00:00:00Z	2015-06-22T00:00:00Z
GDFV01	Neomysis awatschensis	PRJNA287057	SAMN03782445	22141	14999154	2016-04-18T00:00:00Z	2015-07-01T00:00:00Z
GDFW01	Tigriopus kingsejongensis	PRJNA283925	SAMN03703403	38250	36497199	2016-04-18T00:00:00Z	2015-07-01T00:00:00Z
GDIP01	Daphnia magna	PRJNA284518	SAMN03765627SAMN03765629SAMN03765631SAMN03765633SAMN03765635SAMN03765637SAMN03765639SAMN03765641SAMN03765642SAMN03765643SAMN03765644SAMN03765645SAMN03765646SAMN03765647	255355	554792750	2015-10-26T00:00:00Z	2015-10-26T00:00:00Z
GDIQ01	Daphnia magna	PRJNA284518	SAMN03765626SAMN03765628SAMN03765630SAMN03765632SAMN03765634SAMN03765636SAMN03765638SAMN03765640	271331	623115894	2015-10-26T00:00:00Z	2015-10-26T00:00:00Z
GDKY01	Asellus aquaticus	PRJNA270761	SAMN03268597SAMN03268599SAMN03268602SAMN03268603	21684	11582160	2015-09-01T00:00:00Z	2015-09-01T00:00:00Z
GDRN01	Scylla olivacea	PRJNA289610	SAMN04023221SAMN04044510SAMN04044552	159835	141196627	2015-10-05T00:00:00Z	2015-10-05T00:00:00Z
GDUJ01	Talitrus saltator	PRJNA297565	SAMN04125302	156706	151674147	2015-11-03T00:00:00Z	2015-11-03T00:00:00Z
GDUV01	Litopenaeus vannamei	PRJNA293148	SAMN03761975SAMN03761976SAMN03761977SAMN03761978	39670	32279301	2016-10-05T00:00:00Z	2016-10-05T00:00:00Z
GEAN01	Eurytemora affinis	PRJNA278152	SAMN04100881SAMN04100882SAMN04100883SAMN04100884SAMN04100885SAMN04100886	107445	142143154	2016-11-16T00:00:00Z	2016-11-16T00:00:00Z
GEBG01	Homarus americanus	PRJNA300643	SAMN04230440	67690	98920114	2016-03-23T00:00:00Z	2016-01-20T00:00:00Z
GEDF01	Astacus astacus	PRJNA302843	SAMN04281798	45338	52495677	2015-12-14T00:00:00Z	2015-12-14T00:00:00Z
GEEP01	Penaeus monodon	PRJNA267515	SAMN03196615	87484	74165957	2016-02-02T00:00:00Z	2016-02-02T00:00:00Z
GEFB01	Cancer borealis	PRJNA310325	SAMN04450329	43216	65989228	2016-02-18T00:00:00Z	2016-02-18T00:00:00Z
GEFN01	Palaemon argentinus	PRJNA309860	SAMN04441069	24378	12265959	2016-03-30T00:00:00Z	2016-03-30T00:00:00Z
GEFT01	Eriocheir sinensis	PRJNA310144	SAMN04447723	40883	31449408	2016-03-30T00:00:00Z	2016-03-30T00:00:00Z
GEHV01	Hyalella azteca	PRJNA312414	SAMN04537355SAMN04537356SAMN04537357SAMN04537358SAMN04537359SAMN04537360SAMN04537361SAMN04537362SAMN04537363SAMN04537364SAMN04537365SAMN04537366SAMN04537367	133409	73475403	2016-04-14T00:00:00Z	2016-04-12T00:00:00Z
GEHY01	Triops newberryi	PRJNA315010	SAMN04546762	12960	24376886	2016-04-12T00:00:00Z	2016-04-12T00:00:00Z
GEID01	Callinectes sapidus	PRJNA315576	SAMN04566095SAMN04566098SAMN04566101SAMN04566103	229686	261278470	2016-06-15T00:00:00Z	2016-06-15T00:00:00Z
GEME01	Penaeus monodon	PRJNA267515	SAMN03196615	87496	74176901	2016-05-10T00:00:00Z	2016-05-10T00:00:00Z
GEPA01	Oxyacanthus curtus	PRJNA321360	SAMN04909626	54576	33158088	2016-10-12T00:00:00Z	2016-10-12T00:00:00Z
GEPB01	Oxyacanthus flavus	PRJNA321360	SAMN04909660	78246	56862338	2016-10-12T00:00:00Z	2016-10-12T00:00:00Z
GEPC01	Oxyacanthus sowinskii	PRJNA321360	SAMN04909701	56984	36417175	2016-10-12T00:00:00Z	2016-10-12T00:00:00Z
GEPD01	Brachyuropus grewingkii	PRJNA321360	SAMN04909700	60989	42929414	2016-10-12T00:00:00Z	2016-10-12T00:00:00Z
GEPE01	Acanthogammarus godlewskii	PRJNA321360	SAMN04909699	57210	34977907	2016-10-12T00:00:00Z	2016-10-12T00:00:00Z
GEPF01	Cornugammarus maximus	PRJNA321360	SAMN04909698	61779	35607664	2016-10-12T00:00:00Z	2016-10-12T00:00:00Z
GEPG01	Boeckaxelia carpenterii	PRJNA321360	SAMN04909696	78247	48896970	2016-10-12T00:00:00Z	2016-10-12T00:00:00Z
GEPH01	Boeckaxelia potanini	PRJNA321360	SAMN04909697	49609	31273802	2016-10-12T00:00:00Z	2016-10-12T00:00:00Z
GEPI01	Baikalogammarus pullus	PRJNA321360	SAMN04909695	78549	48856977	2016-10-12T00:00:00Z	2016-10-12T00:00:00Z
GEPJ01	Brandtia latissima	PRJNA321360	SAMN04909694	60148	36053302	2016-10-12T00:00:00Z	2016-10-12T00:00:00Z
GEPK01	Asprogammarus rhodophthalmus	PRJNA321360	SAMN04909692	82235	52316161	2016-10-12T00:00:00Z	2016-10-12T00:00:00Z
GEPL01	Carinurus bicarinatus	PRJNA321360	SAMN04909693	62533	41254017	2016-10-12T00:00:00Z	2016-10-12T00:00:00Z
GEPM01	Crypturopus inflatus	PRJNA321360	SAMN04909690	43044	22489838	2016-10-12T00:00:00Z	2016-10-12T00:00:00Z
GEPN01	Echiuropus macronychus	PRJNA321360	SAMN04909689	55725	38550066	2016-10-12T00:00:00Z	2016-10-12T00:00:00Z
GEPO01	Eucarinogammarus wagii	PRJNA321360	SAMN04909688	65100	38882979	2016-10-12T00:00:00Z	2016-10-12T00:00:00Z
GEPP01	Sluginella kietlinskii	PRJNA321360	SAMN04909687	27799	16834314	2016-10-12T00:00:00Z	2016-10-12T00:00:00Z
GEPQ01	Eulimnogammarus similis	PRJNA321360	SAMN04909685	89696	60525217	2016-10-12T00:00:00Z	2016-10-12T00:00:00Z
GEPR01	Heterogammarus sophianosii	PRJNA321360	SAMN04909683	88213	62595235	2016-10-12T00:00:00Z	2016-10-12T00:00:00Z
GEPS01	Eulimnogammarus cyaneus	PRJNA321360	SAMN04909681	81924	54414953	2016-10-12T00:00:00Z	2016-10-12T00:00:00Z
GEPT01	Eulimnogammarus marituji	PRJNA321360	SAMN04909682	104970	62890541	2016-10-12T00:00:00Z	2016-10-12T00:00:00Z
GEPU01	Eulimnogammarus viridulus	PRJNA321360	SAMN04909680	68141	48163277	2016-10-12T00:00:00Z	2016-10-12T00:00:00Z
GEPV01	Eulimnogammarus vittatus	PRJNA321360	SAMN04909678	61812	41704740	2016-10-12T00:00:00Z	2016-10-12T00:00:00Z
GEPW01	Eulimnogammarus cruentus	PRJNA321360	SAMN04909677	68917	46509070	2016-10-12T00:00:00Z	2016-10-12T00:00:00Z
GEPX01	Eulimnogammarus cruentus	PRJNA321360	SAMN04909675	91904	68228119	2016-10-12T00:00:00Z	2016-10-12T00:00:00Z
GEPY01	Eulimnogammarus czerskii	PRJNA321360	SAMN04909676	92162	61854363	2016-10-12T00:00:00Z	2016-10-12T00:00:00Z
GEPZ01	Eulimnogammarus messerschmidtii	PRJNA321360	SAMN04909674	65348	45049545	2016-10-12T00:00:00Z	2016-10-12T00:00:00Z
GEQA01	Eulimnogammarus sp. gam2quest	PRJNA321360	SAMN04909672	72312	54853248	2016-10-12T00:00:00Z	2016-10-12T00:00:00Z
GEQB01	Eulimnogammarus sp. gam16.4	PRJNA321360	SAMN04909673	43044	24935719	2016-10-12T00:00:00Z	2016-10-12T00:00:00Z
GEQC01	Eulimnogammarus verrucosus	PRJNA321360	SAMN04909671	102148	67360930	2016-10-12T00:00:00Z	2016-10-12T00:00:00Z
GEQD01	Garjajewia dershawini	PRJNA321360	SAMN04909670	47196	31958114	2016-10-12T00:00:00Z	2016-10-12T00:00:00Z
GEQE01	Gmelinoides fasciatus	PRJNA321360	SAMN04909668	91594	61264138	2016-10-12T00:00:00Z	2016-10-12T00:00:00Z
GEQF01	Hyalellopsis carinata	PRJNA321360	SAMN04909667	93510	53568202	2016-10-12T00:00:00Z	2016-10-12T00:00:00Z
GEQG01	Hyalellopsis costata	PRJNA321360	SAMN04909665	130017	65104080	2016-10-12T00:00:00Z	2016-10-12T00:00:00Z
GEQH01	Hyalellopsis grisea	PRJNA321360	SAMN04909666	84161	53534557	2016-10-12T00:00:00Z	2016-10-12T00:00:00Z
GEQI01	Hyalellopsis setosa	PRJNA321360	SAMN04909664	89036	56202590	2016-10-12T00:00:00Z	2016-10-12T00:00:00Z
GEQJ01	Hyalellopsis stebbingi	PRJNA321360	SAMN04909662	93004	53603005	2016-10-12T00:00:00Z	2016-10-12T00:00:00Z
GEQK01	Macrohectopus branickii	PRJNA321360	SAMN04909663	46294	29232061	2016-10-12T00:00:00Z	2016-10-12T00:00:00Z
GEQL01	Macropereiopus wagneri	PRJNA321360	SAMN04909661	41466	22966406	2016-10-12T00:00:00Z	2016-10-12T00:00:00Z
GEQM01	Macropereiopus parvus	PRJNA321360	SAMN04909659	81031	58637832	2016-10-12T00:00:00Z	2016-10-12T00:00:00Z
GEQN01	Micruropus glaber	PRJNA321360	SAMN04909657	74065	49134225	2016-10-12T00:00:00Z	2016-10-12T00:00:00Z
[truncated: 36 more rows]

## Sheet: GenBank
Table S4. Crustacean TFs from GenBank.
[truncated: 89 more rows]

[truncated: 1 more sheets: TF Family Information]
